# Supplementary material for: An ecologically constrained procedure for sensitivity analysis of Artificial Neural Networks and other empirical models
Source: PLoS One. 2019 Jan 30;14(1):e0211445. doi: 10.1371/journal.pone.0211445 (PMC6353184; doi:10.1371/journal.pone.0211445)
Supplement: S1 File — Here, the R code algorithm of the constrained sensitivity analysis is provided. (R) [file pone.0211445.s001.R]

#### Constrained Sensitivity Analysis ####
# Authors: Simone Franceschini, Michele Scardi
# corresponding author: simone.franceschini@uniroma2.it

# Here it is presented an example effective code of constrained sensitivity analysis. We applied this method to an Artificial Neural Network model obtained
# by using "h2o" pakcage functions and by optimizing several parameters. Of course this method can be applied to any other ANN model obtained from
# other packages (eg. "AMORE", "nnet"). In fact, as example we have defined "ANN_Model" as the model trained and obtained by the user. As well as for MSE
# computation, we reccomend to compute it by using functions of any ANN models package in R.
# For any deeper elucidations about ANN models in R, here there are some useful links:
# https://datascienceplus.com/fitting-neural-network-in-r/
# https://visualstudiomagazine.com/articles/2016/11/01/using-the-r-nnet-package.aspx
# http://docs.h2o.ai/h2o/latest-stable/h2o-docs/data-science/deep-learning.html

# Constrained Sensitivity Analysis example code #

# generating NA matrix for ranges of perturbation
out.range.cs <- matrix(data = NA, nrow = nrow, ncol = ncol) 

for (j in 1:nrow){
  #excluding j-th variable 
  test.sa <- test_in[,-j] 
  # calculating euclidean distance matrix between all other environmental variables
  dist.ma <- as.matrix(dist (test.sa, method = "euclidean", diag = FALSE, upper = FALSE, p = 2)) 
  # defining NA matrix with future predictions of perturbated values
  output.range <- matrix(data = NA, nrow = t + 1, ncol = ncol) # where t is the number of input patterns obtained by perturbing variable p (t=5 in our results)
  
  for (i in 1:ncol) {
    # selecting i-th row of distances
    dist.ma.i <- dist.ma[-i,i] 
    # selecting max e min distance e computind range
    max.dist <- max (dist.ma.i) 
    min.dist <- min (dist.ma.i)  
    diff <- max.dist - min.dist 
    # selecting the range v within observation must be chosen. In this work, a value of 0.25 was chosen. 
    # r is thereby a constant in the [0,1] range defined by the user (small r stands for a
    # small neighborhood) that controls the level of perturbation of input patterns
    r = 0.25
    # selecting neighboring range
    range.obs <- min.dist + (diff*r) 
    # selecting neighboring observations
    range.test <- as.matrix(dist.ma.i[dist.ma.i <= range.obs]) 
    row.range <- rownames(range.test) 
    # defining range of perturbation
    obs.range <- (test_in[row.range,])
    if (min(obs.range[,j]) < test_in[i,j]){  
      min.range <- min(obs.range[,j])
    } else {
      min.range <- test_in[i,j] 
    }
    if (max(obs.range[,j]) > test_in[i,j]){
      max.range <- max(obs.range[,j]) 
    } else {
      max.range <- test_in[i,j]
    }
    range.cs <- max.range-min.range 
    
    t = 5
    var.samples <- seq (from = min.range, to = max.range, length = t) # where t is the number of input patterns obtained by perturbing variable p (t=5 in our results)
    
    test.rep <- test.sa[i,][rep(1, each = t),]
    var.samples <- as.data.frame(var.samples) 
    colnames(var.samples) <- colnames(test_in[j]) 
    test.var <- as.data.frame(append(test.rep, list(var.samples), after = j-1))
    
    # prediction of the ANN mode with the i-th observation
    pred.var.i <- predict("ANN_Model", test_in[i,]) 
    # prediction of the ANN mode with the i-th observation and variable j-th perturbated
    pred.var.range <- predict("ANN_Model", test.var)
    
    out <- rbind(pred.var.i, pred.var.range)
    output.range[,i] <- out
    out.range.cs[j,i] <- range.cs
  }
  
  # .csv file with predictions for perturbated values [nrow = t + 1, ncol = ncol]
  write.csv(output.range, file = paste("path", j, "csv", sep = "."), row.names = FALSE)
  
}
 # .csv file with max range of perturbation for each j-th variable for each i-th observation
write.csv(out.range.cs, file = paste("path", sep = "."), row.names = FALSE)
