# Supplementary material for: An ecologically constrained procedure for sensitivity analysis of Artificial Neural Networks and other empirical models
Source: PLoS One. 2019 Jan 30;14(1):e0211445. doi: 10.1371/journal.pone.0211445 (PMC6353184; doi:10.1371/journal.pone.0211445)
Supplement: S2 File — Data set used for the Artificial Neural Network modeling. All values were normalized as described in the Material and Methods section. (CSV) [file pone.0211445.s002.csv]

Slope	Channel.width	Elevation	Depth	Runs	Pools	Riffles	Wetlands	Bars...islands	Boulders	Rocks...pebbles	Gravel	Sand	Silt...clay	Velocity	Vegetation.cover	Shade	Anthropic.disturbance	Upstream.barrier	Downstream.barrier	Upstream.lake	Temperature	pH	Conductivity	O2	Source.distance	Sampled.area	Fish.species.richness
0	0.21484375	0.25693730729702	0.0200501253132832	0.4	0.2	0.4	0	0	0.142857142857143	0.625	0.333333333333333	0.125	0	1	0.166666666666667	0.555555555555556	0.5	0.264926492649265	1	1	0.358974358974359	0.719912472647703	0.131347041544272	0.529111271203091	0.169648438662817	0.297406340057637	0
0.0181415552337961	0.12109375	0.0308324768756423	0.012531328320802	0.7	0.1	0.2	0	0	0	0.25	0.333333333333333	0.5	0.1	0.4	0.111111111111111	0.222222222222222	0.875	0.130913091309131	1	1	0.516705516705517	0.676148796498906	0.250944187998321	0.521907132097714	0.0810645074866788	0.164265129682997	0
0.0344945064304574	0.1015625	0.246659815005139	0.0120300751879699	0.9	0	0.1	0	0	0.285714285714286	0.75	0.222222222222222	0	0	0.8	0	0.166666666666667	0.5	0.0399039903990399	1	1	0.308469308469308	0.733041575492342	0.129948244509722	0.600497740520008	0.0416455809245974	0.14985590778098	0
0.00753768844221105	0.072265625	0.00411099691675231	0.012531328320802	1	0	0	0	0	0	0	0	0.25	0.8	0.4	0	0	1	1	0	1	0.448329448329448	0.641137855579869	0.448873968387187	0.555308140677189	0.0550114607209835	0.121037463976945	0
0.0211225619623541	0.0625	0.561151079136691	0.0150375939849624	0.3	0.7	0	0	0	0	0	0.444444444444444	0	0.6	0.3	0	0	1	1	0	1	0.719502719502719	0.597374179431072	0.2788501888376	0.147291898618115	0.0330247372964606	0.106628242074928	0
0.0685205689464271	0.0234375	0.02672147995889	0.0050125313283208	0.8	0	0.2	0	0	0	0	0.111111111111111	0.625	0.4	0.4	0.222222222222222	0.444444444444444	0.5	1	0	1	0.553224553224553	0.608315098468271	0.719541194572668	0.199030715829458	0.0212246598993838	0.0489913544668588	0
0.0039604803679414	0.013671875	0.191161356628983	0.0075187969924812	1	0	0	0	0	0	0	0	0	1	0.4	0	0.333333333333333	1	1	0	1	0.662004662004662	0.634573304157549	0.36634494334872	0.076560351038051	0.0237847170541482	0.0922190201729107	0
0.16191125117111	0.013671875	0.115107913669065	0.0050125313283208	0.5	0	0.5	0	0	0	0	0.222222222222222	0.25	0.6	0.4	0	0.833333333333333	0.75	1	0	1	0.471639471639472	0.682713347921226	0.207581479927263	0.591983757940926	0.0148542851189236	0.0345821325648415	0
0.0223575504641853	0.013671875	0.21377183967112	0.0075187969924812	0.7	0	0.3	0	0	0	0.25	0.111111111111111	0.125	0.6	0.2	0.111111111111111	0	0.75	1	1	1	0.444444444444444	0.698030634573304	0.273324940551126	0.307092802410112	0.0585538653886226	0.0345821325648415	0
0.010689038412401	0.013671875	0.0164439876670093	0.0075187969924812	0.8	0.15	0	0	0	0	0	0.222222222222222	0.625	0.3	0.2	0.222222222222222	0.333333333333333	0.625	1	1	1	0.52991452991453	0.737417943107221	0.509721639390124	0.373239897832209	0.0296788021313964	0.0345821325648415	0
0.0770377310280215	0.00390625	0.201438848920863	0.0075187969924812	0.8	0	0.2	0	1	0	0	0.333333333333333	0.375	0.4	0.2	0	1	0.5	1	1	1	0.487179487179487	0.638949671772429	0.0998741082668905	0.0569126989324776	0.0181883130414074	0.00864553314121038	0
0.0420747806830764	0.00390625	0.0565262076053443	0.0025062656641604	0.9	0.1	0	0	0	0	0.125	0	0.75	0.3	0.3	0	0.333333333333333	0.5	1	0	1	0.526029526029526	0.647702407002188	0.430689606938033	0.413190123780208	0.0126216771351174	0.0201729106628242	0
0.0138829741929989	0.66796875	0.376156217882837	0.147869674185464	1	0	0	1	0	0	0	0	0.25	0.8	0.6	0	0	1	1	1	0.0160642570281125	0.440559440559441	0.641137855579869	0.24255140579102	0.505534088676403	0.241091894144613	1	0.1
0.00996507963546546	0.375	0.382322713257965	0.12280701754386	1	0	0	1	0	0	0	0	0.375	0.7	0.6	0	0.333333333333333	1	1	1	1	0.506604506604507	0.676148796498906	0.394320884039726	0.536315410308468	0.232161462209389	0.855907780979827	0.1
0.00787837492547483	0.279296875	0.26207605344296	0.0199248120300752	1	0	0	0	0	0.142857142857143	0.625	0.333333333333333	0.125	0	0.8	0	0.166666666666667	0.5	0.244924492449245	1	1	0.358974358974359	0.719912472647703	0.131347041544272	0.529111271203091	0.163694817372667	0.426512968299712	0.1
0.0239758112596883	0.26171875	0.483042137718397	0.0117794486215539	0.9	0.1	0	0	0	0.142857142857143	0.5	0.555555555555556	0	0	1	0	0.166666666666667	1	1	1	1	0.374514374514374	0.654266958424508	0.153727794097077	0.597878053572598	0.133926710921918	0.400576368876081	0.1
0.0618345967123754	0.240234375	0.151079136690647	0.0290726817042606	1	0	0	1	0	0	0.625	0.333333333333333	0.25	0	0.8	0.166666666666667	0.555555555555556	1	0.434943494349435	1	1	0.405594405594406	0.730853391684902	0.129948244509722	0.593948523151483	0.220254219629089	0.368876080691643	0.1
0.00843199046077847	0.216796875	0.291880781089414	0.0218045112781955	0.5	0	0.5	0	0	0.285714285714286	0.375	0.555555555555556	0	0	0.6	0.166666666666667	0.333333333333333	0.5	0.154915491549155	1	1	0.366744366744367	0.667396061269147	0.159322982235278	0.524526819045124	0.136903521566993	0.334293948126801	0.1
0.0592794480878971	0.21484375	0.549845837615622	0.0476190476190476	0.7	0.25	0.05	0	0	0.0714285714285714	0.875	0.277777777777778	0	0	0.6	0	0.777777777777778	0.125	0.0299029902990299	1	1	0.364024864024864	0.691466083150985	0.100573506784166	0.650140808173423	0.0569850861786682	0.221902017291066	0.1
0.0902819180649008	0.15234375	0.575539568345324	0.0275689223057644	0.2	0.8	0	0	0	0	0.25	0.777777777777778	0.125	0	0.4	0	0.333333333333333	0.5	1	0	1	0.341880341880342	0.687089715536105	0.0617568890753952	0.563167201519418	0.0627481915875331	0.226801152737752	0.1
0.0371774124861596	0.142578125	0.519013360739979	0.0160401002506266	0.4	0.3	0.3	0	0	0.285714285714286	0.75	0.222222222222222	0	0	0.8	0.166666666666667	0.166666666666667	0.5	1	1	1	0.421134421134421	0.739606126914661	0.0914813260595888	0.63586351431004	0.124996278986694	0.248126801152738	0.1
0.00383272293671749	0.142578125	0.272353545734841	0.0145363408521303	1	0	0	1	0	0	0	0	0	1	0	0	0.333333333333333	1	1	1	1	0.592074592074592	0.652078774617068	0.431389005455308	0.63324382736263	0.0160450093769535	0.22478386167147	0.1
0.035090707776169	0.138671875	0.411099691675231	0.0300751879699248	0	0	1	0	0	0.571428571428571	0.375	0.222222222222222	0.125	0	0.4	0.166666666666667	0.555555555555556	1	0.0049004900490049	1	1	0.405594405594406	0.689277899343545	0.136242831165198	0.611631410046499	0.148810764147293	0.219020172910663	0.1
0.0785708202027085	0.125	0.431654676258993	0.0175438596491228	0	0.3	0.7	0	0	0.285714285714286	0.5	0.333333333333333	0.125	0	0.8	0.111111111111111	0.777777777777778	0.25	1	0	0.0160642570281125	0.269230769230769	0.695842450765865	0.0107007973143097	0.559237671098304	0.0390765933378978	0.119884726224784	0.1
0.180010220594498	0.12109375	0.118191161356629	0.0325814536340852	0.8	0.2	0	0	0	0	0	0	0.375	0.7	0.2	0.333333333333333	0.666666666666667	0.75	1	0	1	0.484848484848485	0.654266958424508	0.329276821933138	0.521252210360862	0.0118774744738487	0.132564841498559	0.1
0.0780172046674048	0.12109375	0.304213771839671	0.0325814536340852	0	0.3	0.7	0	0	0	0.875	0.222222222222222	0.125	0	1	0.333333333333333	0.777777777777778	0.25	1	0	1	0.328282828282828	0.411378555798687	0.287382850748356	0.64110288820486	0.00706694847140773	0.0417867435158501	0.1
0.0405416915083894	0.1015625	0.504624871531346	0.00641604010025063	0	0	1	0	0	0.142857142857143	0.5	0.555555555555556	0	0	0.4	0.333333333333333	0.833333333333333	0.5	1	1	1	0.355089355089355	0.737417943107221	0.0544132046440062	0.607046957888532	0.0565296341499717	0.0605187319884726	0.1
0.0079209607358828	0.09765625	0.298047276464543	0.0175438596491228	0.5	0.5	0	0	0	0	0.375	0.222222222222222	0.625	0	0.6	0.444444444444444	0.888888888888889	0.25	1	0	1	0.306138306138306	0.566739606126915	0.150160861658973	0.552033531992927	0.00804631917363737	0.0297982708933718	0.1
0.0560429264968912	0.09375	0.513874614594039	0.018546365914787	1	0	0	0	0	0.142857142857143	0.75	0.222222222222222	0.125	0	0.8	0.166666666666667	0.166666666666667	0.5	0.0299029902990299	0	1	0.324009324009324	0.680525164113786	0.236956217652819	0.549413845045517	0.0237847170541482	0.128530259365994	0.1
0.0855548931096159	0.091796875	0.680369989722508	0.0138345864661654	1	0	0	0	0	0.142857142857143	0.75	0.333333333333333	0	0	0.4	0.555555555555556	0.833333333333333	0.25	1	0	1	0.26961926961927	0.735229759299781	0.0593089942649322	0.702010609732137	0.00145863721608668	0.0706051873198847	0.1
0.592411208585299	0.091796875	0.822199383350462	0.012531328320802	0	0.2	0.8	0	0	0.571428571428571	0.375	0.222222222222222	0.125	0	0.6	0	1	0.125	1	1	0.0160642570281125	0.271561771561772	0.739606126914661	0	0.538935097255878	0.0250617688208853	0.102305475504323	0.1
0.0753342986117026	0.087890625	0.575539568345324	0.0228070175438597	1	0	0	0	0	0	0	0.222222222222222	0.625	0.3	0.4	0.166666666666667	0	0.75	1	1	1	0.393939393939394	0.658643326039387	0.236956217652819	0.618835549151876	0.00294704253862412	0.144092219020173	0.1
0.0741418959202794	0.08203125	0.402877697841727	0.0075187969924812	0	0	1	0	0	0	0.375	0.222222222222222	0.25	0.3	0	0	0.833333333333333	0.25	1	1	1	0.502719502719503	0.617067833698031	0.207581479927263	0.565131966729976	0.0133658797963862	0.121037463976945	0.1
0.133804616301848	0.08203125	0.159301130524152	0.012531328320802	0.6	0.3	0.05	0	0	0.0714285714285714	0	0.0555555555555556	0.5625	0.45	0.3	0	1	0.375	1	1	1	0.333333333333333	0.74398249452954	0.261435165757449	0.595913288362041	0.0126216771351174	0.135446685878963	0.1
0.0710757175709054	0.080078125	0.683453237410072	0.00817042606516291	0.6	0.2	0.2	0	0	0.571428571428571	0.75	0	0	0	0.4	0	0.166666666666667	0.25	1	0	1	0.300699300699301	0.62582056892779	0.104070499370541	0.588709149256664	0.0833209299556455	0.132564841498559	0.1
0.0753342986117026	0.076171875	0.575539568345324	0.011328320802005	1	0	0	0	0	0	0	0.222222222222222	0.625	0.3	0.6	0.166666666666667	0	0.75	1	1	1	0.362859362859363	0.667396061269147	0.251643586515597	0.591328836204074	0.00294704253862412	0.0997118155619597	0.1
0.0870453964738949	0.072265625	0.552929085303186	0.011328320802005	0.2	0	0.8	0	0	0	0.5	0.666666666666667	0	0	0.8	0.333333333333333	0.555555555555556	1	1	0	1	0.316239316239316	0.63019693654267	0.0411246328157784	0.88211408736656	0.0148542851189236	0.0380403458213256	0.1
0.0432671833744996	0.072265625	0.437821171634121	0.012781954887218	0.4	0.1	0.5	0	0	0.142857142857143	0.625	0.444444444444444	0	0	0.6	0.333333333333333	0.166666666666667	0.5	0.0299029902990299	1	1	0.347319347319347	0.687089715536105	0.100573506784166	0.588709149256664	0.0743904980204209	0.121037463976945	0.1
0.0474831786048889	0.0673828125	0.493319630010278	0.00852130325814536	1	0	0	0	0	0	0.5	0.666666666666667	0	0	0.4	0.166666666666667	0.166666666666667	0.5	0.0149014901490149	0	1	0.366744366744367	0.722100656455142	0.172611554063505	0.561202436308861	0.0178310957639985	0.0749279538904899	0.1
0.0798909803253556	0.0625	0.36382322713258	0.00651629072681704	1	0	0	0	0	0.142857142857143	0.5	0.333333333333333	0.25	0	0.4	0	0.833333333333333	0.75	0.0249024902490249	0	0.0562248995983936	0.405594405594406	0.708971553610503	0.109665687508742	0.628659375204663	0.050576012859822	0.106628242074928	0.1
0.21292905203986	0.0625	0.559095580678314	0.012531328320802	0.2	0.5	0.3	0	0	0.428571428571429	0.625	0.222222222222222	0	0	0.6	0.111111111111111	0.888888888888889	0.25	1	0	1	0.274669774669775	0.796498905908096	0.0888236116939432	0.631279062152073	0.0144672997350639	0.0489913544668588	0.1
0.360275956051444	0.0625	0.414182939362795	0.0275689223057644	0.2	0.2	0.3	0	0	0.428571428571429	0.375	0.222222222222222	0.125	0.1	0.6	0.555555555555556	0.777777777777778	0.5	0.0009000900090009	1	1	0.273504273504273	0.87527352297593	0.207581479927263	0.666644835942105	0.0155627660524514	0.106628242074928	0.1
0.0767396303551657	0.0625	0.394655704008222	0.0175438596491228	0.4	0.1	0.3	0	1	0.142857142857143	0.625	0.111111111111111	0.375	0	0.5	0.444444444444444	0.666666666666667	0.25	0.0009000900090009	1	1	0.25019425019425	0.822757111597374	0.136942229682473	0.653546401205056	0.00986812728842318	0.106628242074928	0.1
0.237458478834852	0.056640625	0.698869475847893	0.012531328320802	0	0.2	0.8	0	0	0.285714285714286	0.75	0.222222222222222	0	0	0.8	0	0.111111111111111	0.75	1	1	0.0160642570281125	0.271173271173271	0.74835886214442	0.00594488739683872	0.520597288624009	0.019643973446849	0.119308357348703	0.1
0.160804020100503	0.052734375	0.873586844809866	0.0175438596491228	0.1	0	0.9	0	0	0.714285714285714	0.25	0	0.375	0	1	0	0.777777777777778	0.5	1	0	1	0.289044289044289	0.682713347921226	0.12155546230242	0.541554784203288	0.0248682761289554	0.0720461095100865	0.1
0.00255514862447832	0.052734375	0.29393627954779	0.0275689223057644	0.8	0.2	0	1	0	0	0.625	0.333333333333333	0.25	0	0.6	0.333333333333333	0.555555555555556	0.25	1	1	0.0160642570281125	0.333333333333333	0.487964989059081	0.251643586515597	0.675813740258039	0.016342690441461	0.0345821325648415	0.1
0.11885699684865	0.046875	0.554984583761562	0.00852130325814536	1	0	0	0	0	0	0.25	0.888888888888889	0	0	0.4	0	0.333333333333333	0.25	1	1	1	0.25019425019425	0.612691466083151	0.138341026717023	0.561202436308861	0.0535528235048968	0.0821325648414986	0.1
0.104462992930755	0.04296875	0.565262076053443	0.0100250626566416	0.7	0	0.3	0	0	0.428571428571429	0.75	0.111111111111111	0	0	0.6	0.166666666666667	0.833333333333333	0	1	1	1	0.324009324009324	0.695842450765865	0.0928801230941391	0.523216975571419	0.0118774744738487	0.103746397694524	0.1
0.0367089685716719	0.04296875	0.065775950668037	0.0325814536340852	0.7	0.2	0.1	0	0	0	0.625	0.333333333333333	0.25	0	0.4	0.555555555555556	0.333333333333333	0.25	1	0	1	0.4005439005439	0.551422319474836	0.0963771156805148	0.617525705678171	0.0194981097252404	0.0259365994236311	0.1
0.0176731113193084	0.04296875	0.196300102774923	0.0175438596491228	0.3	0.6	0.1	0	0	0	0.125	0.333333333333333	0.625	0.1	0.4	0.111111111111111	0.888888888888889	1	1	0	1	0.772338772338772	0.695842450765865	0.304797873828507	0.0657541423799856	0.0813889798469919	0.0432276657060519	0.1
0.010731624222809	0.04296875	0.0164439876670093	0.0050125313283208	1	0	0	0	0	0	0	0.333333333333333	0.5	0.3	0.3	0.333333333333333	0.222222222222222	1	1	1	1	0.611499611499611	0.669584245076587	0.495733669044622	0.379134193463881	0.0303337004733129	0.0778097982708934	0.1
0.0324078017204667	0.04296875	0.205549845837616	0.012531328320802	0.75	0.2	0.05	0	0	0.142857142857143	0.875	0.111111111111111	0.0625	0.05	0.2	0.555555555555556	0.555555555555556	0.5	1	1	1	0.585858585858586	0.652078774617068	0.174709749615331	0.443316523675421	0.0403744827791504	0.0201729106628242	0.1
0.0204411889958266	0.04296875	0.052415210688592	0.0050125313283208	0.7	0.2	0.1	0	0	0	0	0.111111111111111	0.875	0.2	0.4	0	0.666666666666667	0.5	1	0	1	0.463869463869464	0.737417943107221	0.334872010071339	0.421049184622438	0.0470038400857321	0.0778097982708934	0.1
0.0175453538880845	0.04296875	0.0308324768756423	0.0075187969924812	1	0	0	0	0	0	0	0.111111111111111	0.375	0.6	0.4	0	0	0.75	1	0	1	0.444444444444444	0	0.592250664428591	0.548758923308665	0.0352156699312357	0.0778097982708934	0.1
0.0973937484030321	0.041015625	0.517985611510791	0.0171929824561404	0.8	0.2	0	0	0	0.285714285714286	0.75	0.222222222222222	0	0	0.6	0	0.555555555555556	0.25	0.0199019901990199	1	1	0.335664335664336	0.667396061269147	0.119457266750594	0.538935097255878	0.0208079064090733	0.0749279538904899	0.1
0.298100672855804	0.0390625	1	0.0175438596491228	0	0.5	0.5	0	0	0.571428571428571	0.375	0.222222222222222	0.125	0	0.4	0	0.555555555555556	0.5	1	0	1	0.188422688422688	0.759299781181619	0.143446635893132	0.536315410308468	0.016062870240824	0.031700288184438	0.1
0.0272549186611021	0.03515625	0.387461459403905	0.0252130325814536	0.65	0.15	0.2	1	0	0.285714285714286	0.25	0.666666666666667	0	0	0.4	0	0.166666666666667	0.75	0.0049004900490049	1	0.0160642570281125	0.33954933954934	0.770240700218819	0.126451251923346	0.574955792782762	0.0446223915696723	0.0662824207492795	0.1
0.178349373988587	0.033203125	0.421377183967112	0.00902255639097744	0.6	0.1	0.3	0	0	0	0.25	0.888888888888889	0	0	0.4	0	0.833333333333333	0.75	0.0399039903990399	1	1	0.327894327894328	0.74617067833698	0.118757868233319	0.600497740520008	0.0118774744738487	0.0864553314121038	0.1
0.0721829486415127	0.033203125	0.113052415210689	0.0175438596491228	0.4	0.3	0.3	0	0	0	0	0.555555555555556	0.625	0	0.4	0.111111111111111	0.833333333333333	0.5	1	1	1	0.557109557109557	0.691466083150985	0.409008252902504	0.498984871307879	0.0270294406572798	0.0489913544668588	0.1
0.100417340941998	0.02734375	0.452209660842754	0.0105263157894737	0	0	1	0	0	0.142857142857143	0.5	0.555555555555556	0	0	0.4	0.166666666666667	0.166666666666667	0.25	0.0149014901490149	1	1	0.432789432789433	0.680525164113786	0.0984753112323402	0.550068766782369	0.00890066382877385	0.106628242074928	0.1
0.0338131334639298	0.025390625	0.452209660842754	0.0195488721804511	1	0	0	0	0	0	0.125	1	0	0	0.4	0.166666666666667	0.833333333333333	0.75	0.0599059905990599	1	1	0.133644133644134	0.693654266958425	0.281018324241153	0.580850088414434	0.0595064447950466	0.0518731988472622	0.1
0.180223149646538	0.0234375	0.343268242548818	0.00676691729323308	0.3	0	0.7	0	0	0.285714285714286	0.875	0.111111111111111	0	0	0.4	0.166666666666667	0.555555555555556	0.5	0.0199019901990199	1	1	0.355089355089355	0.737417943107221	0.0656035809204085	0.611631410046499	0.0353049742505879	0.0489913544668588	0.1
0.171407886892088	0.0234375	0.52929085303186	0.012531328320802	0.35	0.45	0.1	0	0	0.142857142857143	0.9375	0.111111111111111	0.0625	0	0.2	0.111111111111111	0.777777777777778	0.5	0.0004000400040004	1	1	0.463869463869464	0.573304157549234	0.133445237096097	0.469513393149519	0.00941267525972673	0.0489913544668588	0.1
0.285665616216677	0.0234375	0.674409044193217	0.037593984962406	0.5	0.3	0.2	0	0	0.642857142857143	0.5	0.111111111111111	0.0625	0	0.6	0.111111111111111	0.444444444444444	0.375	1	1	1	0.322066822066822	0.704595185995624	0.0984753112323402	0.571419215403759	0.00911201738457417	0.00288184438040346	0.1
0.117962694830083	0.0234375	0.673175745118191	0.0225563909774436	0.7	0.25	0.05	0	0	0.285714285714286	0.625	0.333333333333333	0	0	0.6	0	0.888888888888889	0.25	1	1	1	0.322843822843823	0.717724288840263	0.0963771156805148	0.537101316392691	0.0150388473789182	0.0489913544668588	0.1
0.156886125542969	0.0234375	0.227132579650565	0.0075187969924812	0.1	0.2	0.7	0	0	0.142857142857143	1	0.111111111111111	0	0	0.3	0	0.666666666666667	0.25	1	1	1	0.673659673659674	0.647702407002188	0.258637571688348	0.417774575938175	0.027356889828238	0.0489913544668588	0.1
0.019759816029299	0.0234375	0.0472764645426516	0.0075187969924812	0.4	0.5	0	0	0	0	0	0	0	1	0.2	0	0.777777777777778	0.5	1	0	1	0.65034965034965	0.660831509846827	0.435585396558959	0.0732857423537887	0.00907927246747834	0.0259365994236311	0.1
0.239034153819947	0.017578125	0.5775950668037	0.012531328320802	1	0	0	0	0	0.285714285714286	0.875	0.111111111111111	0	0	0.8	0	0.333333333333333	0.5	1	0	1	0.366744366744367	0.641137855579869	0.12015666526787	0.620145392625581	0.0833209299556455	0.0518731988472622	0.1
0.141682991227323	0.015625	0.493319630010278	0.0135338345864662	0.7	0	0.3	1	0	0.285714285714286	1	0	0	0	0.8	0.555555555555556	0.166666666666667	0.5	0.0249024902490249	1	0.0461847389558233	0.393939393939394	0.722100656455142	0.101272905301441	0.605737114414827	0.0148542851189236	0.109510086455331	0.1
0.141682991227323	0.015625	0.493319630010278	0.012531328320802	0.7	0	0.3	1	0	0.285714285714286	1	0	0	0	0.4	0.555555555555556	0.166666666666667	0.5	0.0249024902490249	1	0.0461847389558233	0.289044289044289	0.722100656455142	0.101272905301441	0.605737114414827	0.0148542851189236	0.123919308357349	0.1
0.139298185844477	0.015625	0.411099691675231	0.0325814536340852	0.8	0	0.2	0	0	0.142857142857143	0.625	0.444444444444444	0	0	0.4	0.166666666666667	0.833333333333333	0.25	1	1	1	0.366744366744367	0.606126914660832	0.108266890474192	0.600497740520008	0.0327151489893728	0.037463976945245	0.1
0	0.015625	0.2672147995889	0.0075187969924812	0.2	0.8	0	0	0	0	0	0.222222222222222	0.25	0.6	0.4	0.333333333333333	0.833333333333333	0.25	1	0	1	0.382284382284382	0.62363238512035	0.0949783186459645	0.538280175519026	0.0148542851189236	0.037463976945245	0.1
0.122604548164552	0.015625	0.484069886947585	0.00802005012531328	0.35	0.05	0.65	0	0	0.857142857142857	0.375	0.111111111111111	0	0	0.4	0.166666666666667	0.833333333333333	0.25	1	0	1	0.304584304584305	0.759299781181619	0.0327318506084767	0.604427270941122	0.0208079064090733	0.0282420749279539	0.1
0.0156715782301337	0.013671875	0.0369989722507708	0.0025062656641604	1	0	0	0	0	0	0	0.444444444444444	0.5	0.2	0.3	0.333333333333333	0.555555555555556	0.75	1	1	1	0.65034965034965	0.660831509846827	0.485242691285494	0.427598401990962	0.0202125442800583	0.0345821325648415	0.1
0.0102205944979133	0.013671875	0.0729701952723535	0.0175438596491228	0.9	0.1	0	0	0	0	0	0.222222222222222	0.875	0.1	0.2	0	1	0.5	1	1	1	0.603729603729604	0.730853391684902	0.255140579101972	0.432182854148929	0.0237549489476974	0.0172910662824208	0.1
0.0700536581211141	0.013671875	0.137718396711202	0.0025062656641604	0	1	0	0	0	0	0	0	0	1	0.1	0	0.777777777777778	0.75	1	1	1	0.436674436674437	0.814004376367615	0.924464960134284	0.0123780208265112	0.0217307177090465	0.000576368876080692	0.1
0.0515714164040542	0.013671875	0.824254881808839	0.0225563909774436	0.2	0.1	0.7	0	0	0.285714285714286	0.75	0.111111111111111	0.125	0	0.4	0.333333333333333	0.777777777777778	0.5	1	0	1	0.115773115773116	0.647702407002188	0.126661071478528	0.166939550723689	0.0267615276992231	0.00432276657060519	0.1
0.477216591431735	0.01171875	0.334018499486125	0.0100250626566416	0	0	1	0	0	0.142857142857143	0.75	0.333333333333333	0	0	0.4	0.166666666666667	0.555555555555556	0.5	1	0	1	0.358974358974359	0.722100656455142	0.0718981675758848	0.618835549151876	0.00890066382877385	0.037463976945245	0.1
1	0.0109375	0.2672147995889	0.0131829573934837	0	0.1	0.9	0	0	0.857142857142857	0.5	0	0	0	0.4	0.166666666666667	0.833333333333333	0.25	1	1	1	0.347319347319347	0.728665207877462	0.019443278780249	0.635208592573188	0.0118774744738487	0.0207492795389049	0.1
0.141938506089771	0.00390625	0.13360739979445	0.0200501253132832	0	0.5	0.5	0	0	0.214285714285714	0.625	0.222222222222222	0.0625	0.1	0.4	0	0.666666666666667	0.5	1	0	1	0.20979020979021	0.781181619256017	0.147013568331235	0.63324382736263	0.0215461554490519	0.00864553314121038	0.1
0.0186099991482838	0.00390625	0.0431654676258993	0.0025062656641604	1	0	0	0	0	0	0	0	0.25	0.8	0.2	0.444444444444444	0.555555555555556	0.75	1	0	1	0.452214452214452	0.774617067833698	0.41670163659253	0.434802541096339	0.0121156193254547	0.00288184438040346	0.1
0.0267864747466144	0	0.0472764645426516	0.0075187969924812	0.3	0.7	0	0	0	0	0	0.333333333333333	0.5	0.3	0.1	0	0.888888888888889	0.5	1	1	1	0.405594405594406	0.665207877461707	0.711148412365366	0.348352871831816	0.0242610067573602	0	0.1
0.0327910740141385	0	0.0760534429599178	0.0025062656641604	1	0	0	0	0	0	0	0.444444444444444	0.375	0.3	0.2	0	0.555555555555556	0.75	1	0	1	0.425019425019425	0.678336980306346	0.682473073157085	0.615560940467614	0.011609561515792	0.0201729106628242	0.1
0.00843199046077847	0.2890625	0.282631038026721	0.0225563909774436	1	0	0	0	0	0.142857142857143	0.375	0.333333333333333	0.375	0	0.6	0.166666666666667	0.333333333333333	0.5	0.184918491849185	1	1	0.413364413364413	0.700218818380744	0.17191215554623	0.635208592573188	0.145833953502218	0.440922190201729	0.2
0.00404565198875735	0.234375	0.321685508735868	0.0216791979949875	1	0	0	0	0	0.142857142857143	0.25	0.777777777777778	0	0	0.8	0.166666666666667	0.166666666666667	0.75	0.0949094909490949	1	1	0.413364413364413	0.724288840262582	0.153028395579801	0.597878053572598	0.119042657696544	0.360230547550432	0.2
0.0162251937654374	0.224609375	0.227132579650565	0.0263659147869674	0.9	0	0.1	0	0	0	0.625	0.444444444444444	0.125	0	0.8	0	0.333333333333333	1	0.344934493449345	1	1	0.39005439005439	0.733041575492342	0.131347041544272	0.587399305782959	0.193462923823416	0.354466858789625	0.2
0.0162251937654374	0.1796875	0.346351490236382	0.0476190476190476	0.65	0.25	0.1	0	1	0	0.75	0.333333333333333	0.125	0	0.6	0.0555555555555556	0.111111111111111	0.5	0.0899089908990899	1	1	0.386557886557886	0.704595185995624	0.0991747097496153	0.57430087104591	0.115172803857947	0.221902017291066	0.2
0.0249978707094796	0.1796875	0.00205549845837616	0.012531328320802	0.5	0.1	0.3	0	1	0	0.625	0.333333333333333	0.25	0	0.3	0	0	0.5	0.0582058205820582	0	1	0.467754467754468	0.798687089715536	0.325779829346762	0.548104001571812	0.0340249456732057	0.279538904899135	0.2
0.0346648496720893	0.173828125	0.507708119218911	0.0576441102756892	0.4	0.5	0.1	0	0	0.0714285714285714	0.5	0.5	0.125	0	0.6	0	0.555555555555556	0.125	0.0499049904990499	1	1	0.382284382284382	0.733041575492342	0.0998741082668905	0.609797629183313	0.0715387134224392	0.221902017291066	0.2
0	0.14453125	0.373072970195272	0.0164160401002506	1	0	0	0	0	0.142857142857143	0.625	0.444444444444444	0	0	0.4	0.166666666666667	0.166666666666667	1	0.0149014901490149	1	1	0.397824397824398	0.719912472647703	0.222968247307316	0.574955792782762	0.095228172535945	0.227665706051873	0.2
0.015288305936462	0.130859375	0.0462487153134635	0.0225563909774436	0.3	0.5	0.2	0	0	0	0.75	0.111111111111111	0.375	0	0.4	0.222222222222222	0.444444444444444	1	1	0	1	0.452991452991453	0.634573304157549	0.112463281577843	0.60901172309909	0.0805197511386301	0.0453890489913545	0.2
0.226982369474491	0.1015625	0.246659815005139	0.0175438596491228	0.4	0.2	0.4	0	0	0	0.25	0.555555555555556	0.25	0.1	0.4	0.111111111111111	1	0.25	0.0099009900990099	0	1	0.357420357420357	0.568927789934355	0.21779269827948	0.489815966991944	0.0386687702795225	0.198847262247839	0.2
0.0143940039178946	0.1015625	0.0339157245632066	0.012531328320802	0.9	0	0.1	0	0	0	0.125	0.444444444444444	0.5	0.1	0.5	0.111111111111111	0.333333333333333	0.5	0.0399039903990399	0	1	0.704739704739705	0.634573304157549	0.720240593089943	0.319536315410308	0.0606971690530765	0.164265129682997	0.2
0.0116259262413764	0.1015625	0.423432682425488	0.0275689223057644	0	0.5	0.5	0	0	0	0.25	0.444444444444444	0.375	0.1	0.4	0.222222222222222	0.333333333333333	0.5	0.0099009900990099	0	0.0160642570281125	0.219502719502719	0.617067833698031	0.129458665547629	0.439386993254306	0.102440984728961	0.198847262247839	0.2
0.0499105697981433	0.08203125	0.421377183967112	0.00401002506265664	0.6	0	0.4	0	0	0.285714285714286	0.625	0.333333333333333	0	0	0.8	0.555555555555556	0.333333333333333	0.75	0.0299029902990299	1	1	0.444444444444444	0.665207877461707	0.190096516995384	0.587399305782959	0.0297383383442979	0.135446685878963	0.2
0.10646452601993	0.08203125	0.210688591983556	0.0075187969924812	0.3	0.3	0.4	0	0	0	0.75	0.222222222222222	0.125	0.1	0.4	0	0.333333333333333	0.25	1	0	1	0.297202797202797	0.737417943107221	0.201147013568331	0.526491584255681	0.0527193165242759	0.135446685878963	0.2
0.0176731113193084	0.08203125	0.40082219938335	0.0175438596491228	0.75	0.15	0.1	0	0	0	0.3125	0.0555555555555556	0.875	0	0.4	0.111111111111111	0.444444444444444	1	1	1	1	0.54972804972805	0.586433260393873	0.350258777451392	0	0.0185157622123657	0.0634005763688761	0.2
0.0466740482071374	0.08203125	0.197327852004111	0.0225563909774436	0.55	0.4	0.05	0	0	0.142857142857143	0.625	0.444444444444444	0	0	0.4	0.111111111111111	0.777777777777778	0.375	0.0619061906190619	1	1	0.506604506604507	0.687089715536105	0.227864036928242	0.529438732071517	0.033637960289346	0.135446685878963	0.2
0.0370496550549357	0.076171875	0.458376156217883	0.0225563909774436	0	0.8	0.2	0	0	0.142857142857143	0.5	0.222222222222222	0.125	0.2	0.2	0.444444444444444	1	0.25	0.0099009900990099	0	0.0160642570281125	0.203574203574204	0.636761487964989	0.100363687228983	0.528456349466239	0.113863007174114	0.126801152737752	0.2
0.302870283621497	0.064453125	0.3103802672148	0.00835388471177945	0	0	1	0	0	0.428571428571429	0.25	0.333333333333333	0.25	0	0.4	0.166666666666667	0.555555555555556	0.25	1	0	1	0.145299145299145	0.708971553610503	0.395020282557001	0.537625253782173	0.0312267436668354	0.0801152737752161	0.2
0.0287454220253811	0.0625	0.0287769784172662	0.0325814536340852	0.4	0.4	0.1	0	0	0	0	0.111111111111111	0.5	0.5	0.4	0	0.333333333333333	0.75	1	0	1	0.440559440559441	0.74835886214442	0.629318785844174	0.560547514572009	0.0275057303604918	0.106628242074928	0.2
0.073162422280896	0.0625	0.367934224049332	0.0175438596491228	0.5	0.4	0.1	0	0	0	0.9375	0.166666666666667	0.125	0	0.3	0.111111111111111	0.0555555555555556	0.5	0.0329032903290329	1	1	0.569153069153069	0.586433260393873	0.330675618967688	0.450127709738686	0.0193165242758908	0.106628242074928	0.2
0.118686653607018	0.0625	0.0452209660842754	0.0100250626566416	0.4	0.4	0.2	0	0	0	0.125	0.222222222222222	0.625	0.2	0.4	0.111111111111111	0.555555555555556	0.75	0.0099009900990099	1	1	0.774669774669775	0.792122538293217	0.540495174150231	0.429563167201519	0.050576012859822	0.106628242074928	0.2
0.105314709138915	0.052734375	0.380267214799589	0.012531328320802	0	0.4	0.6	0	1	0.285714285714286	0.5	0.333333333333333	0.125	0	0.6	0.0555555555555556	1	0.75	1	0	1	0.385392385392385	0.691466083150985	0.154986711428172	0.375859584779619	0.0408626797249427	0.0216138328530259	0.2
0.0297248956647645	0.052734375	0.184994861253854	0.012531328320802	0.1	0.9	0	0	0	0	0.75	0.222222222222222	0.125	0.1	0.2	0.333333333333333	0.888888888888889	0.75	1	0	1	0.615384615384615	0.564551422319475	0.31458945307036	0.443316523675421	0.0865358854523264	0.0259365994236311	0.2
0.173409419981262	0.052734375	0.103802672147996	0.0175438596491228	0	0.4	0.6	0	0	0.285714285714286	0.625	0.222222222222222	0.125	0	0.6	0	0.444444444444444	0.5	1	0	1	0.423465423465423	0.652078774617068	0.119806966009232	0.578230401467025	0.0467478343702557	0.0449567723342939	0.2
0.0112000681372967	0.052734375	0.02672147995889	0.0100250626566416	0.9	0	0.1	0	0	0	0	0.666666666666667	0.5	0	0.2	0	0.0555555555555556	0.75	1	0	1	0.728049728049728	0.643326039387309	0.434885998041684	0.140087759512738	0.0272973536153365	0.0922190201729107	0.2
0.0979047781279278	0.04296875	0.246659815005139	0.0050125313283208	0.4	0	0.6	0	0	0	0.375	0.777777777777778	0	0	0.4	0	0.166666666666667	0.5	1	0	1	0.296814296814297	0.715536105032823	0.118757868233319	0.658130853363023	0.0148542851189236	0.332853025936599	0.2
0.119666127246402	0.04296875	0.254881808838643	0.0025062656641604	0.8	0.2	0	0	0	0	0.875	0.222222222222222	0.125	0	0.4	0.0555555555555556	0.111111111111111	0.5	1	0	1	0.213675213675214	0.708971553610503	0.214015946286194	0.561857358045713	0.0350430149138213	0.0432276657060519	0.2
0.388212247679073	0.037109375	0.393627954779034	0.0100250626566416	0	0.3	0.7	0	0	0.285714285714286	0.375	0.333333333333333	0.25	0	0	0	0.833333333333333	0.5	1	0	1	0.304584304584305	0.737417943107221	0.206182682892712	0.443316523675421	0.0148542851189236	0.164265129682997	0.2
0.344945064304574	0.037109375	0.285714285714286	0.0075187969924812	0.6	0.1	0.3	0	0	0	0	1	0.125	0	0.4	0.111111111111111	0.777777777777778	0.5	1	0	0.0160642570281125	0.04001554001554	0.652078774617068	0.160511959714645	0.57692055799332	0.0327151489893728	0.0109510086455331	0.2
0.236819691678733	0.03515625	0.360226104830421	0.00401002506265664	0	0.1	0.9	0	0	0.428571428571429	0.875	0	0	0	0.8	0	0.333333333333333	0	1	1	1	0.619269619269619	0.730853391684902	0.199188697719961	0.563167201519418	0.0178310957639985	0.0674351585014409	0.2
0.0937313687079465	0.033203125	0.493319630010278	0.00902255639097744	0.8	0	0.2	1	0	0.285714285714286	0.75	0.222222222222222	0	0	0.4	0.166666666666667	0.333333333333333	0.75	0.0099009900990099	1	1	0.351204351204351	0.658643326039387	0.118058469716044	0.468858471412666	0.0237847170541482	0.0634005763688761	0.2
0.0425432245975641	0.02734375	0.120246659815005	0.0100250626566416	0.2	0.5	0.3	0	0	0	0.25	0.333333333333333	0.5	0.1	0.4	0.111111111111111	0.777777777777778	0.875	0.0769076907690769	1	0.150602409638554	0.685314685314685	0.759299781181619	0.584557280738565	0.529897177287314	0.0229363260203018	0.00288184438040346	0.2
0.036623796950856	0.0234375	0.040082219938335	0.0100250626566416	0.5	0.3	0	0	0	0	0	0.222222222222222	0.875	0.1	0.2	0	0.777777777777778	1	1	0	1	0.533799533799534	0.590809628008753	0.434186599524409	0.569716418887943	0.0308397582829756	0.106628242074928	0.2
0.0346648496720893	0.0234375	0.0781089414182939	0.012531328320802	0.4	0.4	0.2	0	0	0	0.25	0	0.375	0.5	0.3	0	0.777777777777778	0.625	1	1	1	0.73970473970474	0.634573304157549	0.413204644006155	0.0595323858798874	0.0409609144762302	0.0201729106628242	0.2
0.0727791499872243	0.017578125	0.34737923946557	0.0198832080200501	0.9	0.1	0	0	0	0.285714285714286	0.5	0.222222222222222	0.25	0	0.2	0	0.833333333333333	0.5	1	0	1	0.230769230769231	0.722100656455142	0.228563435445517	0.605082192677975	0.0118774744738487	0.0403458213256484	0.2
0	0.015625	0.115107913669065	0.00601503759398496	1	0	0	0	0	0	0	0	0.125	0.9	0.4	0.166666666666667	0.555555555555556	1	1	0	1	0.39005439005439	0.671772428884026	0.278920128689327	0.562512279782566	0.0148542851189236	0.0236311239193084	0.2
0.0921131079124436	0.013671875	0.308324768756423	0.00100250626566416	0	0.2	0.8	0	0	0.142857142857143	0.25	0.222222222222222	0.5	0.1	0	0	0.555555555555556	0.5	0.0009000900090009	1	1	0.452214452214452	0.684901531728665	0.250944187998321	0.620145392625581	0.0154496472479386	0.0282420749279539	0.2
0.0212077335831701	0.013671875	0.488180883864337	0.0075187969924812	0	0.3	0.7	0	0	0.857142857142857	0.5	0	0	0	0	0	0.833333333333333	0	1	1	1	0.52991452991453	0.726477024070022	0.143236816337949	0.469513393149519	0.00890066382877385	0.0461095100864553	0.2
0.0575334298611703	0.013671875	0.10174717368962	0.0075187969924812	0.4	0.1	0.2	0	0	0	0.25	0.222222222222222	0.5	0.2	0.3	0	0.888888888888889	0.25	1	0	1	0.623154623154623	0.671772428884026	0.206882081409987	0.711834435784924	0.0212246598993838	0.0345821325648415	0.2
0.0376458564006473	0.013671875	0.186022610483042	0.0050125313283208	0.6	0.2	0.15	0	1	0	0.125	0.222222222222222	0.375	0.4	0.3	0	0.777777777777778	0.25	1	1	1	0.471639471639472	0.660831509846827	0.133445237096097	0.675158818521187	0.0186943708510702	0.0172910662824208	0.2
0.0203986031854186	0.013671875	0.0195272353545735	0	1	0	0	0	0	0	0	0	0	1	0.1	1	0.888888888888889	0.25	1	1	1	0.708624708624709	0.571115973741794	0.564974122254861	0.475407688781191	0.000982347512874706	0	0.2
0.0203986031854186	0.013671875	0.0308324768756423	1	1	0	0	0	0	0	0	0.222222222222222	0.5	0.4	0.3	1	0.222222222222222	0.25	1	1	1	0.646464646464646	0.483588621444201	0.428591411386208	0.48850612351824	0.00958533027714107	0.0345821325648415	0.2
0.0203986031854186	0.013671875	0.0287769784172662	0.0025062656641604	1	0	0	0	0	0	0	0.666666666666667	0.25	0.2	0.3	0.111111111111111	0.777777777777778	0.5	1	1	1	0.627039627039627	0.533916849015317	0.417401035109806	0.493745497413059	0.0141398505641056	0.0345821325648415	0.2
0.0176305255089004	0.00390625	0.0493319630010277	0.0025062656641604	0.7	0	0.3	0	0	0	0	0.222222222222222	0.75	0.2	0.2	0	0.888888888888889	0.75	1	0	1	0.351204351204351	0.726477024070022	0.732829766400895	0.154496037723492	0.0252731223766856	0.178674351585014	0.2
0.00229963376203049	0.86328125	0.00616649537512847	0.0726817042606516	1	0	0	0	0	0	0.125	0.222222222222222	0.625	0.2	0.4	0.0555555555555556	0.0333333333333333	0.5	1	0	1	0.728049728049728	0.687089715536105	0.282417121275703	0.620145392625581	0.145833953502218	0.0835734870317003	0.3
0.00298100672855804	0.248046875	0.271325796505653	0.0175438596491228	0.6	0.3	0.1	0	0	0	0	0	0	1	0.8	0	0	1	0.0099009900990099	1	0.0160642570281125	0.560994560994561	0.695842450765865	0.213876066582739	0.639793044731155	0.148810764147293	0.221902017291066	0.3
0.0294267949919087	0.19921875	0.132579650565262	0.012531328320802	0.5	0.45	0.05	0	0	0	0.125	0.111111111111111	0.25	0.6	0.2	0	0.888888888888889	0.75	1	0	1	0.821289821289821	0.733041575492342	0.373338928521471	0.851332765734495	0.112612746703182	0.337175792507205	0.3
0.0166510518695171	0.123046875	0.110996916752312	0.0275689223057644	0	0.9	0.1	0	0	0	0.75	0.333333333333333	0.125	0	0.2	0.222222222222222	0.777777777777778	1	1	0	1	0.648795648795649	0.610503282275711	0.31738704713946	0.318226471936604	0.0595064447950466	0.144956772334294	0.3
0.0638787156119581	0.08203125	0.426515930113052	0.0325814536340852	0	0.3	0.7	0	0	1	0.25	0.111111111111111	0	0	0.6	0	0.333333333333333	0.25	1	0	1	0.316627816627817	0.711159737417943	0.130297943768359	0.688912174995088	0.0230077694757836	0.135446685878963	0.3
0.0932629247934588	0.08203125	0.189105858170606	0.0175438596491228	0	0.2	0.8	0	0	0.285714285714286	0.75	0.166666666666667	0.0625	0	0.6	0	0.333333333333333	0.25	1	0	1	0.204739704739705	0.735229759299781	0.123303958595608	0.616870783941319	0.0237847170541482	0.135446685878963	0.3
0.0130312579848395	0.08203125	0	0.0225563909774436	1	0	0	0	0	0	0	0	0.75	0.4	0.2	0	0	1	1	0	1	0.658119658119658	0.599562363238512	0.588753671842216	0.472788001833781	0.0469443038728306	0.135446685878963	0.3
0.0409249638020612	0.08203125	0.326824254881809	0.0476190476190476	0.3	0.6	0.1	0	0	0.142857142857143	0.0625	0.111111111111111	1	0.05	0.2	0.222222222222222	0.777777777777778	0.5	0.0989098909890989	1	1	0.573038073038073	0.612691466083151	0.344663589313191	0.355098565721396	0.0361146667460483	0.135446685878963	0.3
0.0170343241631888	0.08203125	0.410071942446043	0.0275689223057644	0	0.5	0.5	0	0	0.142857142857143	0.25	0.444444444444444	0.25	0.1	0.2	0.222222222222222	0.666666666666667	0.25	0.0099009900990099	0	0.0160642570281125	0.381507381507382	0.691466083150985	0.161001538676738	0.571026262361648	0.12425505313607	0.135446685878963	0.3
0.0810407972063708	0.07421875	0.32065775950668	0.0188471177944862	0.5	0.3	0.2	0	0	0.142857142857143	0.75	0.222222222222222	0.125	0	0.4	0	0.833333333333333	0.5	0.0249024902490249	1	1	0.436674436674437	0.684901531728665	0.290809903483005	0.599187897046303	0.0178310957639985	0.031700288184438	0.3
0.0567668852738268	0.0703125	0.493319630010278	0.0135338345864662	0.9	0	0.1	0	0	0.428571428571429	0.75	0.111111111111111	0	0	0.8	0.166666666666667	0.333333333333333	0.5	1	1	1	0.289044289044289	0.612691466083151	0.138341026717023	0.593948523151483	0.0118774744738487	0.123919308357349	0.3
0.0453538880844903	0.06640625	0.642343268242549	0.00350877192982456	0.4	0.5	0.1	0	0	0.857142857142857	0.5	0	0	0	0.4	0.333333333333333	0.333333333333333	0.5	1	0	1	0.246309246309246	0.74835886214442	0.337669604140439	0.417119654201323	0.0288452951507755	0.112391930835735	0.3
0.0571501575674985	0.0625	0.252826310380267	0.0175438596491228	0.4	0.5	0.1	0	0	0.142857142857143	1	0.111111111111111	0	0	0.4	0.333333333333333	0.777777777777778	0.25	0.0099009900990099	1	1	0.452214452214452	0.590809628008753	0.250244789481046	0.461654332307289	0.0180097044027029	0.106628242074928	0.3
0.0322800442892428	0.0625	0.560123329907503	0.0175438596491228	0	0.2	0.8	0	0	0.571428571428571	0.5	0.111111111111111	0.125	0	0.6	0	0.888888888888889	0.25	1	0	1	0.100621600621601	0.774617067833698	0.129948244509722	0.597223131835746	0.0208614890006847	0.0835734870317003	0.3
0.0361553530363683	0.060546875	0.616649537512847	0.0170426065162907	0	0.35	0.65	1	0	0.285714285714286	0.75	0.222222222222222	0	0	0.4	0.555555555555556	0.833333333333333	0.5	1	0	1	0.549339549339549	0.74617067833698	0.178906140718982	0.410570436832798	0.0446223915696723	0.114985590778098	0.3
0.0634528575078784	0.056640625	0.369989722507708	0.0175438596491228	0.4	0.5	0.1	0	1	0.714285714285714	0.375	0.111111111111111	0.125	0	0.4	0	0.333333333333333	0.75	1	0	1	0.823232323232323	0.719912472647703	0.094908378794237	0.595913288362041	0.0511505373143214	0.121037463976945	0.3
0.0979047781279278	0.052734375	0.246659815005139	0.00300751879699248	0.4	0	0.6	0	0	0	0.5	0.666666666666667	0	0	0.4	0.555555555555556	0.333333333333333	0.5	1	0	1	0.351204351204351	0.75711159737418	0.167016365925304	0.658130853363023	0.0148542851189236	0.0939481268011527	0.3
0.00302359253896602	0.052734375	0.221993833504625	0.0225563909774436	0.5	0.5	0	0	0	0.285714285714286	0.625	0.222222222222222	0.125	0	0.1	0.333333333333333	0.222222222222222	1	1	1	1	0.601010101010101	0.7527352297593	0.270807105888936	0.468203549675814	0.0282350489685351	0.118155619596542	0.3
0.0348351929137211	0.052734375	0.0441932168550874	0.0225563909774436	0.3	0.3	0.3	0	0	0	0	0.444444444444444	0.5	0.2	0.3	0	0.777777777777778	0.5	1	1	1	0.436674436674437	0.719912472647703	0.424395020282557	0.364725915253127	0.0254219629089394	0.0922190201729107	0.3
0.0877267694404225	0.048828125	0.303186022610483	0.00451127819548872	0	0	1	0	0	0	0.5	0.333333333333333	0.25	0.1	0	0	0.333333333333333	0.75	1	1	1	0.172494172494172	0.693654266958425	0.284515316827528	0.508808697360665	0.0178310957639985	0.0864553314121038	0.3
0.0104761093603611	0.04296875	0.0174717368961973	0.0075187969924812	0.6	0.2	0.2	0	0	0	0.5	0.111111111111111	0.5	0.1	0.2	0.111111111111111	0.444444444444444	0.75	1	0	1	0.549339549339549	0.792122538293217	0.49013848090642	0.299233741567883	0.0637335159110529	0.0778097982708934	0.3
0.0383272293671749	0.04296875	0.0873586844809866	0.012531328320802	0	0.3	0.7	0	0	0	0.75	0.222222222222222	0.25	0	0.4	0.333333333333333	0.555555555555556	0.75	0.0099009900990099	1	0.0160642570281125	0.40986790986791	0.595185995623632	1	0.576265636256467	0.0743904980204209	0.0432276657060519	0.3
0.056426198790563	0.0390625	0.376156217882837	0.0100250626566416	0	0.5	0.5	0	0	0	0.75	0.222222222222222	0.125	0.1	0.2	0	0.333333333333333	0.5	1	0	1	0.604506604506604	0.599562363238512	0.154077493355714	0.465583862728404	0.0292412109665704	0.0576368876080692	0.3
0.124052465718423	0.03515625	0.205549845837616	0.0426065162907268	0.45	0.3	0.25	0	0	0	0	0.111111111111111	0.25	0.7	0	0.166666666666667	0.333333333333333	0.5	0.0349034903490349	1	1	0.533799533799534	0.704595185995624	0.304797873828507	0.590673914467221	0.0219986306671033	0.0115273775216138	0.3
0	0.02734375	0.221993833504625	0.012781954887218	1	0	0	0	0	0	0	0.111111111111111	0.375	0.6	0.2	0	0	0.75	1	0	1	0.425019425019425	0.656455142231948	0.207581479927263	0.470823236623224	0.0178310957639985	0.0357348703170029	0.3
0	0.02734375	0.221993833504625	0.018546365914787	1	0	0	0	0	0	0	0.222222222222222	0.25	0.6	0.4	0.333333333333333	0.333333333333333	0.75	1	0	1	0.498834498834499	0.62363238512035	0.167016365925304	0.462309254044142	0.00890066382877385	0.0518731988472622	0.3
0.0407546205604293	0.02734375	0.0822199383350462	0.0100250626566416	0.4	0.4	0.2	0	0	1	0.375	0	0	0	0	0.166666666666667	0.833333333333333	1	1	0	1	0.463869463869464	0.835886214442013	0.423695621765282	0.508808697360665	0.0148542851189236	0.0547550432276657	0.3
0.0628140703517588	0.02734375	0.10174717368962	0.0075187969924812	0.6	0.4	0	0	0	0	0.125	0.222222222222222	0.75	0.1	0.4	0	0.444444444444444	0.5	1	0	1	0.152292152292152	0.798687089715536	0.286193873268989	0.57430087104591	0.0291310689727026	0.0230547550432277	0.3
0.151562899241973	0.0234375	0.195272353545735	0.00902255639097744	0.5	0	0.5	0	0	0	0.5	0.444444444444444	0.25	0	0.4	0.166666666666667	0.555555555555556	0.5	0.0019001900190019	0	1	0.452214452214452	0.660831509846827	0.0739963631277102	0.593948523151483	0.0118774744738487	0.0489913544668588	0.3
0.0025977344348863	0.0234375	0.0359712230215827	0.0100250626566416	0.9	0.1	0	0	0	0.285714285714286	0.25	0.444444444444444	0.1875	0.05	0.4	0	0.0555555555555556	0.25	1	0	1	0.875679875679876	0.684901531728665	0.232060428031893	0.561202436308861	0.0178310957639985	0.037463976945245	0.3
0.135508048718167	0.0234375	0.119218910585817	0.0325814536340852	0.5	0.2	0.1	0	0	0.0714285714285714	0.1875	0.111111111111111	0.375	0.4	0.3	0.111111111111111	0.777777777777778	0.25	1	0	1	0.522144522144522	0.737417943107221	0.34046719820954	0.557927827624599	0.0379245676182538	0.0345821325648415	0.3
0.0220594497913295	0.0234375	0.0483042137718397	0.0977443609022556	1	0	0	0	0	0	0	0	0	1	0.1	0.888888888888889	0.111111111111111	0.5	1	0	0	0.545454545454545	0.560175054704595	0.296405091621206	0.498329949571026	0	0.00864553314121038	0.3
0.127161229878205	0.0234375	0.0411099691675231	0.0075187969924812	0.6	0.1	0.3	0	0	0	0	0.444444444444444	0.75	0	0.3	0	0.888888888888889	0.25	1	1	1	0.5998445998446	0.726477024070022	0.199188697719961	0.582159931888139	0.0272973536153365	0.0489913544668588	0.3
0.0308747125457797	0.0234375	0.0945529290853032	0.0075187969924812	0.7	0.2	0.1	0	0	0	0	0.222222222222222	0.75	0.2	0.3	0.111111111111111	0.666666666666667	0.5	1	1	1	0.630924630924631	0.704595185995624	0.284515316827528	0.57692055799332	0.0328639895216265	0.0489913544668588	0.3
0.059407205519121	0.021484375	0.220966084275437	0.0050125313283208	1	0	0	0	0	0	0.625	0.333333333333333	0.25	0	0.8	0	0.555555555555556	1	1	0	1	0.607614607614608	0.761487964989059	0.225066442859141	0.565786888466828	0.0324174679248653	0.0778097982708934	0.3
0.11570564687846	0.01953125	0.184994861253854	0.00451127819548872	0.4	0.2	0.4	0	0	0.571428571428571	0.25	0.222222222222222	0.25	0	0.4	0.166666666666667	0.555555555555556	0.75	0.0009000900090009	1	1	0.537684537684538	0.682713347921226	0.173310952580781	0.610321566572795	0.0133658797963862	0.0432276657060519	0.3
0.236053147091389	0.017578125	0.359712230215827	0.00451127819548872	1	0	0	0	0	0.142857142857143	0.5	0.333333333333333	0.25	0	0	0.166666666666667	0.555555555555556	0.25	1	1	1	0.401709401709402	0.726477024070022	0.238355014687369	0.585434540572402	0.00294704253862412	0.0432276657060519	0.3
0.13963887232774	0.017578125	0.483042137718397	0.0075187969924812	0	0.2	0.8	0	0	0	0.375	0.222222222222222	0.25	0.3	0.2	0.166666666666667	0.833333333333333	0.25	1	0	1	0.456099456099456	0.638949671772429	0.172611554063505	0.618180627415024	0.0100913880868038	0.0561959654178674	0.3
0.257558981347415	0.015625	0.205549845837616	0.00601503759398496	0.1	0.2	0.7	0	0	0.142857142857143	0.5	0.333333333333333	0.25	0	0	0.166666666666667	0.833333333333333	0.25	1	1	1	0.324009324009324	0.660831509846827	0.224367044341866	0.494400419149912	0.00592385318369898	0.0432276657060519	0.3
0.121667660335576	0.013671875	0.0472764645426516	0.0050125313283208	0.7	0	0.3	0	0	0	0	0.444444444444444	0.5	0.2	0.3	0	0.666666666666667	0.5	1	0	1	0.537684537684538	0.704595185995624	0.154427192614352	0.672539131573777	0.0192004286607329	0.0345821325648415	0.3
0.0706498594668257	0.013671875	0.065775950668037	0.0075187969924812	0.7	0	0.3	0	0	0	0.125	0.333333333333333	0.625	0.1	0.4	0.111111111111111	1	0.5	0.0089008900890089	0	1	0.615384615384615	0.660831509846827	0.463561337249965	0.552688453729779	0.0356324234215462	0.0259365994236311	0.3
0.053402606251597	0.013671875	0.105858170606372	0.0075187969924812	0.5	0.1	0.3	0	0	0	0.375	0.222222222222222	0.625	0	0.2	0	0.888888888888889	0.5	1	1	1	0.743589743589744	0.730853391684902	0.319485242691286	0.4243237933067	0.0364063941892656	0.0259365994236311	0.3
0.0134571160889192	0.013671875	0.025693730729702	0.0075187969924812	0.9	0.1	0	1	1	0	0	0	0	1	0.1	0.666666666666667	0.111111111111111	0.5	1	1	1	0.560994560994561	0.507658643326039	0.434186599524409	0.377824349990176	0.0126216771351174	0.0345821325648415	0.3
0.0134571160889192	0.01171875	0.025693730729702	0.0075187969924812	0.95	0.05	0	1	0	0	0	0	0.875	0.3	0.2	0.444444444444444	0.777777777777778	0.625	1	1	1	0.554390054390054	0.266958424507659	0.467058329836341	0.233741567882638	0.0110499211145179	0.00288184438040346	0.3
0.102972489566476	0.0107421875	0.416238437821172	0.00952380952380952	0	0	1	0	0	1	0.375	0	0	0	0	0.166666666666667	0.833333333333333	0	0.0299029902990299	1	1	0.425019425019425	0.814004376367615	0.257938173171073	0.626694609994106	0.0173845741672372	0.0302593659942363	0.3
0.0804871816710672	0.27734375	0.33710174717369	0.037593984962406	0.1	0	0.9	0	0	0	0.875	0.222222222222222	0.125	0	0.2	0	0	0.75	1	1	1	0.711732711732712	0.75054704595186	0.0570009791579242	0.565131966729976	0.0605721430059834	0.423631123919308	0.4
0.00702665871731539	0.228515625	0.000205549845837616	0.0175438596491228	1	0	0	0	1	0	0	0	1	0.2	0.2	0.0555555555555556	0.111111111111111	0.625	0.0629062906290629	0	0.692771084337349	0.799145299145299	0.75711159737418	0.525108406770178	0.445608749754404	0.103334027922484	0.337175792507205	0.4
0.0296823098543565	0.21875	0.104830421377184	0.0175438596491228	0.3	0.7	0	0	0	0	0.75	0.222222222222222	0.25	0	0.2	0	0.444444444444444	0.5	1	0	1	0.652292152292152	0.656455142231948	0.264582459085187	0.60377234920427	0.0971928675616944	0.328530259365994	0.4
0.00583425602589217	0.1796875	0.323329907502569	0.0476190476190476	0.7	0.25	0.05	0	0	0	0.1875	0.888888888888889	0.0625	0	0.8	0.222222222222222	0.333333333333333	0.5	0.15991599159916	1	1	0.425019425019425	0.704595185995624	0.113862078612393	0.587399305782959	0.135915220432828	0.221902017291066	0.4
0.00315134997018993	0.1796875	0.152106885919836	0.0325814536340852	0	0.7	0.3	0	0	0.0714285714285714	0.375	0.222222222222222	0.125	0.35	0.3	0	0.333333333333333	0.75	1	1	1	0.48018648018648	0.673960612691466	0.704154427192614	0.27172702862008	0.0695382966689489	0.337175792507205	0.4
0.0928370666893791	0.1796875	0.164439876670092	0.0225563909774436	0.2	0.3	0.3	0	0	0.285714285714286	0.25	0	0.375	0.3	0.6	0.277777777777778	0.777777777777778	0.5	0	1	1	0.603729603729604	0.638949671772429	0.21947125472094	0.629969218678368	0.0301491382133183	0.106628242074928	0.4
0.0501234988501831	0.140625	0.199383350462487	0.0476190476190476	0.5	0.4	0.1	0	0	0.285714285714286	0.5	0	0.5	0	0.3	0	0.333333333333333	0.5	1	1	1	0.241258741258741	0.632385120350109	0.158623583718003	0.597223131835746	0.0164319947608133	0.129682997118156	0.4
0.0580870453964739	0.140625	0.318602261048304	0.0576441102756892	0	0.7	0.3	0	0	0.142857142857143	0.375	0.222222222222222	0.5	0	0.4	0.111111111111111	0.666666666666667	0.25	1	0	1	0.32983682983683	0.645514223194748	0.289620926003637	0.620145392625581	0.015747328312446	0.282420749279539	0.4
0.0139681458138148	0.125	0.23535457348407	0.0225563909774436	0.1	0.9	0	0	0	0	0	0	0.25	0.8	0.1	0.0555555555555556	0.333333333333333	0.25	1	0	1	0.538850038850039	0.608315098468271	0.195971464540495	0.457069880149322	0.0319352246003632	0.0743515850144092	0.4
0.00255514862447832	0.12109375	0.00411099691675231	0.0175438596491228	0.9	0.1	0	0	0	0.0714285714285714	0.25	0.5	0.25	0.1	0.4	0	0.0555555555555556	0.75	1	0	1	0.607614607614608	0.684901531728665	0.210379073996363	0.626694609994106	0.0118774744738487	0.0835734870317003	0.4
0.0399029043522698	0.12109375	0.565262076053443	0.0175438596491228	0.3	0.5	0.2	0	0	0.142857142857143	0.75	0.222222222222222	0.125	0	0.4	0.222222222222222	0.666666666666667	0.25	1	0	1	0	0.717724288840263	0.133585116799552	0.658130853363023	0.0146518619950585	0.193083573487032	0.4
0.152925645175028	0.1146484375	0.0513874614594039	0.0100250626566416	1	0	0	0	0	0	0.625	0.333333333333333	0.25	0	0	0.166666666666667	0.833333333333333	1	1	0	1	0.646464646464646	0.704595185995624	0.525108406770178	0.214093915777065	0.0416455809245974	0.0345821325648415	0.4
0.00702665871731539	0.11328125	0.195272353545735	0.056140350877193	1	0	0	0	0	0	0	0.222222222222222	0.375	0.5	0.4	0.166666666666667	0.166666666666667	1	1	1	1	0.366744366744367	0.577680525164114	0.320884039725836	0.489161045255092	0.0773673086654958	0.181556195965418	0.4
0.0475257644152968	0.109375	0.273381294964029	0.0126982456140351	0	0	1	0	0	0	0.5	0.333333333333333	0.25	0.1	0.4	0.166666666666667	0	1	0.0099009900990099	1	1	0.685314685314685	0.932166301969366	0.198489299202686	1	0.0240823981186557	0.164265129682997	0.4
0.0141810748658547	0.1015625	0.0565262076053443	0.0275689223057644	0	0.5	0.5	0	0	0.285714285714286	0.5	0.111111111111111	0.125	0.2	0.4	0.222222222222222	0.444444444444444	0.25	0.0099009900990099	0	0.0160642570281125	0.365967365967366	0.660831509846827	0.123723597705973	0.637173357783745	0.0897597713809424	0.0605187319884726	0.4
0.0627714845413508	0.1015625	0.109969167523124	0.0175438596491228	0.2	0.6	0.2	0	0	0.142857142857143	1	0.111111111111111	0	0	0.5	0.111111111111111	0.888888888888889	0.25	0.0004000400040004	0	1	0.376456876456876	0.800875273522976	0.162120576304378	0.620800314362434	0.039442741047242	0.198847262247839	0.4
0.0130738437952474	0.1015625	0.0092497430626927	0.012531328320802	1	0	0	0	0	0	0	0	0.875	0.3	0.3	0	0	0.75	1	0	1	0.553224553224553	0.684901531728665	0.53769758008113	0.223917741829851	0.108236835054922	0.164265129682997	0.4
0.0619623541435994	0.0859375	0.309352517985612	0.0175438596491228	1	0	0	0	0	0	0.5	0.333333333333333	0.25	0.1	0	0	0.166666666666667	0.5	1	0	1	0.168609168609169	0.695842450765865	0.376835921107847	0.541554784203288	0.0267615276992231	0.141210374639769	0.4
0.0804020100502513	0.08203125	0.349434737923947	0.0175438596491228	0.3	0.4	0.3	0	0	0.285714285714286	0.625	0.222222222222222	0.125	0	0.3	0.333333333333333	0.777777777777778	0.125	1	0	1	0.465034965034965	0.599562363238512	0.238564834242551	0.490470888728797	0.0156312326972881	0.103746397694524	0.4
0.021292905203986	0.08203125	0.683453237410072	0.0075187969924812	0.2	0.2	0.6	0	0	0	0.875	0.222222222222222	0.125	0	0.4	0.111111111111111	0.0555555555555556	0.5	1	1	1	0.567987567987568	0.87527352297593	0.186809343964191	0.773397079049054	0.0118774744738487	0.135446685878963	0.4
0.0255514862447832	0.08203125	0.409044193216855	0.0175438596491228	0.6	0.4	0	0	0	0.428571428571429	0.625	0.111111111111111	0.125	0	0.2	0.111111111111111	0.444444444444444	0.5	0.0099009900990099	0	0.0160642570281125	0.32012432012432	0.765864332603939	0.134144635613373	0.69218678367935	0.157991248176703	0.106628242074928	0.4
0.0333872753598501	0.08203125	0.116135662898253	0.0225563909774436	0.8	0.15	0.05	0	0	0	1	0.166666666666667	0.0625	0	0.4	0.111111111111111	0.333333333333333	0.625	0.128912891289129	1	1	0.572649572649573	0.658643326039387	0.176807945167156	0.40022267339053	0.0536421278242491	0.279538904899135	0.4
0.0249978707094796	0.08203125	0.0565262076053443	0.0576441102756892	0.6	0.35	0.05	0	0	0	0.25	0.444444444444444	0.5	0.05	0.4	0.333333333333333	0.777777777777778	0.625	0.0299029902990299	1	1	0.576534576534576	0.638949671772429	0.664988110225206	0.478682297465453	0.0773673086654958	0.135446685878963	0.4
0.0250830423302955	0.07421875	0.436793422404933	0.0180451127819549	0.7	0	0.3	0	0	0	0.375	0.777777777777778	0	0	0.6	0.166666666666667	0.333333333333333	0.75	1	0	1	0.483294483294483	0.741794310722101	0.166316967408029	0.652891479468204	0.0297383383442979	0.123919308357349	0.4
0.0166510518695171	0.072265625	0.0770811921891059	0.0325814536340852	0.8	0.1	0.1	0	0	0	0	0.222222222222222	1	0	0.4	0.166666666666667	0	0.5	1	1	1	0.522144522144522	0.792122538293217	0.246048398377395	0.639793044731155	0.0535528235048968	0.14985590778098	0.4
0.0173750106464526	0.0625	0.091469681397739	0.0025062656641604	1	0	0	0	0	0	0	0.333333333333333	0.625	0.2	0.3	0.111111111111111	0.444444444444444	0.5	1	1	1	0.763014763014763	0.916849015317287	0.789481046300182	0.599187897046303	0.045009376953532	0.106628242074928	0.4
0.0211651477727621	0.0625	0.0236382322713258	0.012531328320802	0.8	0.1	0.1	0	0	0	0.125	0.444444444444444	0.625	0	0.6	0.222222222222222	0.333333333333333	0.75	0.10991099109911	0	1	0.73970473970474	0.693654266958425	0.721639390124493	0.576265636256467	0.0824576548685738	0.106628242074928	0.4
0.100246997700366	0.060546875	0.624871531346352	0.00300751879699248	0	0.3	0.7	0	0	0.142857142857143	0.625	0.333333333333333	0.125	0	0	0	0.555555555555556	0.25	1	0	1	0.560994560994561	0.735229759299781	0.285214715344803	0.39747200209575	0.0136635608608936	0.085014409221902	0.4
0.0301933395792522	0.052734375	0.668036998972251	0.037593984962406	0.65	0.35	0	0	0	0	0	0.222222222222222	0.25	0.6	0	0.166666666666667	0.555555555555556	1	1	0	1	0.568764568764569	0.695842450765865	0.24534899986012	0.495710262623616	0.0148542851189236	0.0432276657060519	0.4
0.117153564432331	0.052734375	0.092497430626927	0.0100250626566416	0	0.4	0.5	0	1	0.285714285714286	0.375	0.333333333333333	0.25	0	0.3	0.555555555555556	0.111111111111111	0.25	1	1	1	0.386169386169386	0.787746170678337	0.361449153727794	0.563822123256271	0.0127407495609204	0.0922190201729107	0.4
0.127757431223916	0.052734375	0.571428571428571	0.0075187969924812	0.2	0.5	0.3	0	0	0.428571428571429	0.625	0.222222222222222	0	0	0.4	0.111111111111111	0.555555555555556	0.25	1	0	1	0.344211344211344	0.75492341356674	0.151140019583159	0.60115266225686	0.0179799362962522	0.0720461095100865	0.4
0.0697129716378503	0.04296875	0.0760534429599178	0.0275689223057644	0.4	0.5	0.1	0	0	0	0	0.111111111111111	0.625	0.4	0.3	0	0.777777777777778	0.625	1	1	1	0.673659673659674	0.636761487964989	0.376835921107847	0.229157115724671	0.0272973536153365	0.00288184438040346	0.4
0.241589302444426	0.04296875	0.117163412127441	0.012531328320802	0.4	0.25	0.25	0	0	0.142857142857143	0.25	0.333333333333333	0.5	0	0.6	0.333333333333333	0.444444444444444	0.25	1	1	1	0.576534576534576	1	0.48734088683732	0.734756696574759	0.017176197422082	0.0345821325648415	0.4
0.0691593561025466	0.0390625	0.362795477903392	0.00551378446115288	0.6	0.2	0.2	0	0	1	0.375	0	0	0	0.2	0	0.833333333333333	0.25	1	1	1	0.12975912975913	0.820568927789935	0.308994264932158	0.436767306306896	0.0133658797963862	0.0720461095100865	0.4
0.0178008687505323	0.0390625	0.0349434737923947	0.0175438596491228	0.3	0.7	0	0	0	0	0	0.333333333333333	0.875	0	0.4	0	0.777777777777778	0.5	1	0	1	0.538850038850039	0.680525164113786	0.313680234997902	0.570371340624795	0.0516655255559194	0.0639769452449568	0.4
0.0915594923771399	0.0234375	0.338951695786228	0.0175438596491228	0.75	0.2	0.05	0	0	0.285714285714286	0.375	0.222222222222222	0.25	0.1	0.2	0.0555555555555556	0.666666666666667	0.875	0.0009000900090009	1	1	0.611888111888112	0.582056892778994	0.295705693103931	0.122470364791407	0.0301937903729944	0.0489913544668588	0.4
0.0221446214121455	0.0234375	0.00205549845837616	0.0175438596491228	0.6	0.2	0.2	0	0	0	0.375	0.222222222222222	0.25	0.3	0.2	0.222222222222222	0.222222222222222	0.75	1	0	1	0.498834498834499	0.809628008752735	0.560078332633935	0.491780732202502	0.0360194088054059	0.0489913544668588	0.4
0.0638361298015501	0.013671875	0.322713257965057	0.0232245614035088	0.7	0.3	0	0	0	0.142857142857143	0.25	0.555555555555556	0.25	0	0	0	0.833333333333333	0.25	1	0	1	0.195804195804196	0.695842450765865	0.262833962791999	0.502914401728993	0.0148542851189236	0.0345821325648415	0.4
0.0226982369474491	0.013671875	0.179856115107914	0.012531328320802	0.4	0.3	0.3	0	0	0	0.25	0.111111111111111	0.625	0.2	0.2	0.111111111111111	0.222222222222222	0.5	1	0	1	0.351204351204351	0.840262582056893	0.141838019303399	0.479992140939158	0.0296788021313964	0.0432276657060519	0.4
0.122476790733328	0.013671875	0.0894141829393628	0.0050125313283208	0.6	0	0.4	0	0	0	0.375	0.333333333333333	0.375	0.1	0.3	0	0.777777777777778	0.25	1	1	1	0.572649572649573	0.660831509846827	0.428591411386208	0.783875826838693	0.0212246598993838	0.0475504322766571	0.4
0.022825994378673	0.00390625	0.0236382322713258	0.0075187969924812	1	0	0	0	0	0	0	0.444444444444444	0.75	0	0.3	0.777777777777778	0.111111111111111	0.75	1	1	1	0.794094794094794	0.814004376367615	0.206182682892712	0.562512279782566	0.0343821629506147	0.0201729106628242	0.4
0.0273400902819181	0.40625	0.192189105858171	0.0195488721804511	1	0	0	0	0	0	0	0	0.375	0.7	0.4	0.333333333333333	0.555555555555556	1	0.1999199919992	0	1	0.522144522144522	0.733041575492342	0.249545390963771	0.443316523675421	0.142857142857143	0.613832853025937	0.5
0.058001873775658	0.2421875	0.205549845837616	0.00852130325814536	0.9	0	0.1	0	0	0.142857142857143	0.75	0.333333333333333	0	0	0.4	0.166666666666667	0.333333333333333	0.75	0.0099009900990099	1	1	0.522144522144522	0.722100656455142	0.118058469716044	0.626694609994106	0.0520644181823594	0.371757925072046	0.5
0.0149476194531982	0.234375	0.0955806783144913	0.0325814536340852	0.6	0.2	0.2	0	0	0	0.375	0.444444444444444	0.375	0	0.4	0.222222222222222	0.333333333333333	0.25	1	0	1	0.933954933954934	0.761487964989059	0.771296684851028	0.584124697098697	0.173518292501414	0.365994236311239	0.5
0.0083894046503705	0.23046875	0.280575539568345	0.0416040100250627	0.8	0.1	0.1	0	0	0.142857142857143	0.375	0.555555555555556	0.125	0	0.8	0.166666666666667	0.166666666666667	0.75	0.214921492149215	1	1	0.397824397824398	0.693654266958425	0.0970765141977899	0.631279062152073	0.154764385437442	0.354466858789625	0.5
0.0114981688101525	0.22265625	0.205549845837616	0.0135338345864662	1	0	0	1	0	0	0	0.222222222222222	0.625	0.3	0.8	0.833333333333333	0.166666666666667	1	1	1	1	0.401709401709402	0.595185995623632	0.304098475311232	0.531076036413649	0.00592385318369898	0.337175792507205	0.5
0.0889617579422536	0.1015625	0.192189105858171	0.0325814536340852	0.5	0.2	0.3	0	0	0.428571428571429	0.625	0	0	0.2	0.5	0	0.666666666666667	0.25	1	1	1	0.102564102564103	0.595185995623632	0.141838019303399	0.593948523151483	0.0133658797963862	0.164265129682997	0.5
0.0627714845413508	0.1015625	0.107913669064748	0.0175438596491228	0.6	0.3	0.05	0	0	0.0714285714285714	0.4375	0.555555555555556	0.125	0	0.7	0	0.777777777777778	0.5	0.0079007900790079	0	1	0.310800310800311	0.741794310722101	0.188697719960834	0.626039688257253	0.0424790879052184	0.198847262247839	0.5
0.0189506856315476	0.09765625	0.2672147995889	0.0075187969924812	0.85	0.15	0	0	0	0	0.375	0.222222222222222	0.25	0.3	0	0.166666666666667	0.833333333333333	0.25	1	1	1	0.557109557109557	0.638949671772429	0.312491257518534	0.430218088938372	0.0237847170541482	0.15850144092219	0.5
0.00421599523038923	0.08203125	0.294964028776978	0.0726817042606516	0	1	0	1	0	0	0	0	0.75	0.4	0.1	0.555555555555556	0.666666666666667	0.25	1	1	0.0160642570281125	0.379176379176379	0.455142231947484	0.286893271786264	0.767502783417382	0.00345607715893192	0.132564841498559	0.5
0.0173324248360446	0.08203125	0.190133607399794	0.037593984962406	0.1	0.8	0.1	0	0	0	0.125	0.666666666666667	0.375	0	0.3	0.111111111111111	0.333333333333333	0.875	0.0199019901990199	0	1	0.813519813519814	0.617067833698031	0.322282836760386	0.381098958674438	0.0985800613222993	0.0634005763688761	0.5
0.0124350566391278	0.076171875	0.238437821171634	0.0165413533834586	1	0	0	0	0	0	0.5	0.222222222222222	0.25	0.2	0.2	0.833333333333333	0	1	0.0699069906990699	1	1	0.172494172494172	0.730853391684902	0.351657574485942	0.719038574890301	0.0368826838924776	0.0997118155619597	0.5
0.188612554296908	0.072265625	0.416238437821172	0.0170426065162907	0	0.15	0.75	0	0	1	0.375	0	0	0	0.2	0.166666666666667	0.833333333333333	0.25	1	0	1	0.188034188034188	0.798687089715536	0.286613512379354	0.443316523675421	0.0118774744738487	0.0605187319884726	0.5
0.059492377139937	0.0625	0.166495375128469	0.012531328320802	0.7	0.2	0.1	0	0	0	0.125	0.555555555555556	0.5	0	0.2	0.0555555555555556	0.666666666666667	0.25	0.0199019901990199	1	1	0.804195804195804	0.477024070021882	0.810463001818436	0.608160324841181	0.0172655017414342	0.0634005763688761	0.5
0.0468869772591772	0.0625	0.0215827338129496	0.0275689223057644	0.5	0.3	0.1	0	0	0	0.25	0.444444444444444	0.5	0	0.3	0	1	0.25	1	1	1	0.700854700854701	0.698030634573304	0.550986151909358	0.549413845045517	0.0586729378144256	0.106628242074928	0.5
0.0437782130993953	0.0625	0.039054470709147	0.0075187969924812	0.8	0	0.2	0	0	0	0.125	0.333333333333333	0.625	0.1	0.5	0.111111111111111	0.444444444444444	0.5	1	1	1	0.743589743589744	0.945295404814004	0.460763743180864	0.676468661994892	0.0389366832375793	0.0778097982708934	0.5
0.0425432245975641	0.052734375	0.052415210688592	0.0225563909774436	0.6	0.25	0.1	0	1	0	0.125	0.388888888888889	0.4375	0.2	0.4	0.333333333333333	0.444444444444444	0.5	0.0169016901690169	0	1	0.634809634809635	0.636761487964989	0.49013848090642	0.51535791472919	0.038132944363409	0.0922190201729107	0.5
0.0124350566391278	0.05078125	0.176772867420349	0.0225563909774436	0	0.5	0.5	0	0	0.0714285714285714	0.75	0.0555555555555556	0.125	0.2	0.4	0.0555555555555556	0.333333333333333	1	1	0	1	0.634809634809635	0.737417943107221	0.260036368722898	0.584779618835549	0.0470336081921829	0.0334870317002882	0.5
0.0422025381143003	0.0498046875	0.453237410071942	0.0426065162907268	0.4	0.4	0.2	0	0	0.714285714285714	0.375	0.222222222222222	0	0	0.2	0.166666666666667	0.833333333333333	0.5	0.0019001900190019	0	1	0.592074592074592	0.765864332603939	0.336270807105889	0.45641495841247	0.0178310957639985	0.0743515850144092	0.5
0.0199301592709309	0.04296875	0.0503597122302158	0.0426065162907268	0.4	0.6	0	0	0	0	0	0.111111111111111	0.625	0.4	0.3	0.666666666666667	0.666666666666667	0.75	1	0	1	0.560994560994561	0.617067833698031	0.350958175968667	0.570371340624795	0.0186943708510702	0.0345821325648415	0.5
0.114768759049485	0.04296875	0.0739979445015416	0.0075187969924812	0.6	0.2	0.2	0	0	0	0.125	0.444444444444444	0.5	0.1	0.3	0	1	0.125	1	0	1	0.537684537684538	0.573304157549234	0.127850048957896	0.587399305782959	0.0278034114249993	0.0778097982708934	0.5
0.147432075632399	0.033203125	0.421377183967112	0.00601503759398496	0.7	0.1	0.2	0	0	0.142857142857143	0.875	0.222222222222222	0	0	0.4	0.166666666666667	0.555555555555556	0.75	1	0	1	0.603729603729604	0.717724288840263	0.14603441040705	0.538280175519026	0.0148542851189236	0.14985590778098	0.5
0.144706583766289	0.033203125	0.2672147995889	0.0325814536340852	0.3	0.5	0.2	0	0	0.571428571428571	0.375	0.277777777777778	0.0625	0	0.5	0.0555555555555556	0.777777777777778	0.125	1	1	1	0.602175602175602	0.719912472647703	0.159322982235278	0.567031239766848	0.046679367725419	0.0634005763688761	0.5
0.0608977088834	0.02734375	0.298047276464543	0.0130325814536341	0.2	0.1	0.7	0	0	0.857142857142857	0.375	0.111111111111111	0	0	0	0	0.555555555555556	0.25	0.0714071407140714	1	1	0.463869463869464	0.770240700218819	0.265631556861099	0.626694609994106	0.0297383383442979	0.0547550432276657	0.5
0.0281492206796695	0.0234375	0.02672147995889	0.012531328320802	0.7	0	0.3	0	0	0	0.25	0.333333333333333	0.625	0	0.3	0.111111111111111	0.666666666666667	0.5	1	0	1	0.502719502719503	0.704595185995624	0.1474332074416	0.563822123256271	0.0445033191438693	0.0489913544668588	0.5
0.0577889447236181	0.021484375	0.142857142857143	0.00601503759398496	0	0.15	0.75	0	0	0	0	0.111111111111111	0.25	0.7	0	0	0.333333333333333	1	0.0079007900790079	0	1	0.658119658119658	0.682713347921226	0.176108546649881	0.588054227519811	0.0345012353764177	0.0461095100864553	0.5
0.0394770462481901	0.0166015625	0.277492291880781	0.00200501253132832	0	0.5	0.5	0	0	0.714285714285714	0.375	0.222222222222222	0	0	0	0	0.833333333333333	0.75	0.12991299129913	0	1	0.246309246309246	0.741794310722101	0.253741782067422	0.384373567358701	0.0496829696662995	0.0432276657060519	0.5
0.11821820969253	0.013671875	0.0760534429599178	0.0050125313283208	0.5	0.5	0	0	0	0	0	0.222222222222222	0.5	0.4	0.1	0	1	0.25	1	1	1	0.378399378399378	0.638949671772429	0.43698419359351	0.316261706726046	0.00705504122882743	0.031700288184438	0.5
0.0387956732816626	0.013671875	0.109969167523124	0.012531328320802	0.35	0.3	0.25	0	0	0	0.125	0.111111111111111	0.25	0.6	0.3	0	0.888888888888889	0.25	1	1	1	0.549339549339549	0.704595185995624	0.250244789481046	0.605082192677975	0.0202125442800583	0.0345821325648415	0.5
0.00430116685120518	1	0.0431654676258993	0.12280701754386	1	0	0	1	1	0	0	0	0	1	0	0.333333333333333	0.166666666666667	1	0.25992599259926	1	0.518072289156627	0.52991452991453	0.590809628008753	0.564974122254861	0.593948523151483	0.693567112195993	0.0778097982708934	0.6
0.0021292905203986	0.84375	0.0102774922918808	0.0977443609022556	1	0	0	0	0	0	0	0	0.625	0.5	0.4	0	0	0.25	1	0	1	0.755244755244755	0.74835886214442	0.31878584417401	0.672539131573777	0.101181793826095	0.106628242074928	0.6
0.00660080061323567	0.578125	0.205549845837616	0.025062656641604	0.6	0	0.4	0	0	0	0.5	0.333333333333333	0.25	0.1	0.6	0.555555555555556	0.166666666666667	1	0.0099009900990099	0	1	0.638694638694639	0.713347921225383	0.264232759826549	0.626694609994106	0.351233888012384	0.896253602305475	0.6
0.00608977088834	0.2578125	0.297019527235355	0.0576441102756892	0.2	0.8	0	0	0	0	0.75	0.111111111111111	0.375	0	0.2	0	0.888888888888889	0.625	1	0	1	0.578477078477078	0.892778993435449	0.0663029794376836	0.599842818783155	0.0446223915696723	0.394812680115274	0.6
0.0250830423302955	0.224609375	0.436793422404933	0.0135338345864662	0.7	0	0.3	0	0	0	0.5	0.666666666666667	0	0	0.4	0	0.166666666666667	0.75	1	0	1	0.289044289044289	0.722100656455142	0.22087005175549	0.659440696836728	0.0297383383442979	0.332853025936599	0.6
0.035090707776169	0.1953125	0.343268242548818	0.012531328320802	0.7	0.2	0.1	0	0	0	0.875	0.222222222222222	0.125	0	0.6	0	0.166666666666667	0.5	0.0249024902490249	1	1	0.444444444444444	0.711159737417943	0.211777871030913	0.639793044731155	0.0617390527788527	0.279538904899135	0.6
0.035090707776169	0.1953125	0.343268242548818	0.0150375939849624	0.7	0.2	0.1	0	0	0	0.875	0.222222222222222	0.125	0	0.4	0.166666666666667	0	0.5	0.0249024902490249	1	1	0.405594405594406	0.711159737417943	0.211777871030913	0.620145392625581	0.0617390527788527	0.178097982708934	0.6
0.0928370666893791	0.1796875	0.155601233299075	0.0225563909774436	0.5	0.2	0.1	0	0	0.214285714285714	0.125	0.333333333333333	0.5	0.05	0.4	0.0555555555555556	0.666666666666667	0.5	1	1	1	0.57031857031857	0.632385120350109	0.246747796894671	0.554653218940337	0.0301491382133183	0.279538904899135	0.6
0.00344945064304574	0.16796875	0.226104830421377	0.0150375939849624	1	0	0	0	0	0	0	0.666666666666667	0.375	0.2	0.4	0.555555555555556	0	1	0.33993399339934	0	0.678714859437751	0.638694638694639	0.724288840262582	0.285914113862079	0.855917217892462	0.101181793826095	0.178097982708934	0.6
0.0473554211736649	0.16015625	0.231243576567318	0.00977443609022556	0.2	0.8	0	0	0	0.142857142857143	0.5	0.333333333333333	0.25	0	0.4	0.333333333333333	0.555555555555556	0.25	0.0249024902490249	1	1	0.12975912975913	0.715536105032823	0.238355014687369	0.528456349466239	0.0437293483761498	0.250720461095101	0.6
0.0325781449620986	0.154296875	0.179856115107914	0.0165413533834586	0.3	0.6	0.1	0	0	0	0.5	0.333333333333333	0.375	0	0	0	0.555555555555556	1	0.0299029902990299	1	1	0.452214452214452	0.735229759299781	0.278920128689327	0.63324382736263	0.0672461524722412	0.24207492795389	0.6
0.0189506856315476	0.115234375	0.324768756423433	0.00952380952380952	0.2	0.2	0.6	1	0	0	0.625	0.333333333333333	0.25	0	0	0	0.555555555555556	0.75	0.0099009900990099	1	0.0160642570281125	0.230769230769231	0.787746170678337	0.346761784865016	0.430218088938372	0.0416455809245974	0.204610951008646	0.6
0.00626011412997189	0.111328125	0.301130524152107	0.0150375939849624	1	0	0	0	0	0.142857142857143	0.75	0.333333333333333	0	0	0.4	0	0.833333333333333	1	1	0	1	0.475524475524476	0.702407002188184	0.236956217652819	0.489161045255092	0.071413687375346	0.132564841498559	0.6
0.0125202282599438	0.111328125	0.339157245632066	0.0275689223057644	0.6	0.1	0.3	0	1	0	0.375	0.222222222222222	0.625	0	0.6	0	0.222222222222222	0.5	1	1	1	0.366744366744367	0.814004376367615	0.175409148132606	0.540899862466435	0.0204298514571488	0.0345821325648415	0.6
0.0709905459500894	0.1015625	0.0298047276464543	0.0200501253132832	0.2	0.4	0.4	0	0	0	0.25	0.444444444444444	0.25	0.2	0.4	0.111111111111111	0.111111111111111	0.75	1	0	1	0.215617715617716	0.687089715536105	0.292698279479648	0.509136158229092	0.0963117316107522	0.198847262247839	0.6
0.0628566561621668	0.1015625	0.0298047276464543	0.0200501253132832	0.2	0.4	0.4	0	0	0	0.25	0.444444444444444	0.25	0.2	0.4	0.111111111111111	0.111111111111111	0.75	1	0	1	0.215617715617716	0.687089715536105	0.292698279479648	0.509136158229092	0.0963117316107522	0.198847262247839	0.6
0.0919853504812197	0.1015625	0.0298047276464543	0.0200501253132832	0.2	0.4	0.4	0	0	0	0.25	0.444444444444444	0.25	0.2	0.4	0.111111111111111	0.111111111111111	0.75	1	0	1	0.215617715617716	0.687089715536105	0.292698279479648	0.509136158229092	0.0963117316107522	0.198847262247839	0.6
0.144621412145473	0.1015625	0.0298047276464543	0.0200501253132832	0.2	0.4	0.4	0	0	0	0.25	0.444444444444444	0.25	0.2	0.4	0.111111111111111	0.111111111111111	0.75	1	0	1	0.215617715617716	0.687089715536105	0.292698279479648	0.509136158229092	0.0963117316107522	0.198847262247839	0.6
0.0184822417170599	0.1015625	0.565262076053443	0.0275689223057644	0.2	0.6	0.2	0	0	0.428571428571429	0.5	0.222222222222222	0.125	0	0.4	0.111111111111111	0.777777777777778	0.25	1	0	1	0.0769230769230769	0.687089715536105	0.358581619806966	0.602462505730565	0.017652487125294	0.164265129682997	0.6
0.0234647815347926	0.091796875	0.198355601233299	0.00852130325814536	0.5	0.4	0.1	0	0	0	0	0.444444444444444	0.75	0	0.4	0.166666666666667	0.333333333333333	1	0.0199019901990199	1	1	0.662004662004662	0.706783369803063	0.36634494334872	0.764228174733119	0.0475992022147471	0.129682997118156	0.6
0.104292649689124	0.08984375	0.324768756423433	0.00601503759398496	0.85	0.15	0	0	0	0	0.875	0.333333333333333	0	0	0.2	0.166666666666667	0.833333333333333	0.5	0.0599059905990599	1	1	0.393939393939394	0.74835886214442	0.252342985032872	0.521907132097714	0.0416455809245974	0.146974063400576	0.6
0.0138403883825909	0.08203125	0.0341932168550874	0.0175438596491228	0.9	0.05	0.05	0	0	0	0.0625	0.277777777777778	0.8125	0.05	0.5	0.0555555555555556	0.277777777777778	0.75	0.181918191819182	1	0.36144578313253	0.615384615384615	0.713347921225383	0.330675618967688	0.475407688781191	0.0540856726103652	0.135446685878963	0.6
0.0209522187207223	0.08203125	0.297019527235355	0.0275689223057644	0.3	0.7	0	0	0	0	0.75	0.111111111111111	0.375	0	0.2	0	0.444444444444444	0.375	1	0	1	0.605672105672105	0.645514223194748	0.206672261854805	0.645032418625974	0.0287649212633584	0.0345821325648415	0.6
0.0333872753598501	0.08203125	0.116135662898253	0.0225563909774436	0.8	0.15	0.05	0	0	0	1	0.166666666666667	0.0625	0	0.4	0.111111111111111	0.333333333333333	0.625	0.128912891289129	1	1	0.572649572649573	0.658643326039387	0.176807945167156	0.40022267339053	0.0536421278242491	0.135446685878963	0.6
0.0352610510178009	0.08203125	0.0760534429599178	0.0225563909774436	0.5	0.4	0.1	0	0	0	0.375	0.333333333333333	0.4375	0	0.3	0.111111111111111	0.444444444444444	0.625	0.0009000900090009	1	1	0.584304584304584	0.638949671772429	0.273324940551126	0.485951928744515	0.0688238621141309	0.135446685878963	0.6
0.0217613491184737	0.08203125	0.126413155190134	0.0225563909774436	0.5	0.2	0.3	0	0	0.285714285714286	0.125	0.111111111111111	0.375	0.3	0.7	0	0.555555555555556	0.25	0.0249024902490249	1	1	0.498834498834499	0.660831509846827	0.24395020282557	0.590018992730369	0.0468252314470277	0.135446685878963	0.6
0.0293416233710928	0.072265625	0.359712230215827	0.0162907268170426	0.6	0.3	0.1	0	0	0.428571428571429	0.375	0.222222222222222	0.25	0	0.4	0.166666666666667	0.833333333333333	0.25	0.0199019901990199	1	1	0.576534576534576	0.737417943107221	0.198489299202686	0.600497740520008	0.0321197868603578	0.121037463976945	0.6
0.0605144365897283	0.0703125	0.472764645426516	0.0110275689223058	0.5	0	0.5	0	0	0.142857142857143	0.75	0.333333333333333	0	0	0	0.333333333333333	0.555555555555556	0.5	1	1	1	0.58041958041958	0.704595185995624	0.255839977619247	0.443316523675421	0.0148542851189236	0.0922190201729107	0.6
0.053402606251597	0.06640625	0.402877697841727	0.0325814536340852	0.4	0.3	0.3	0	0	0.571428571428571	0.75	0	0	0	0.4	0.166666666666667	0.833333333333333	0.25	1	0	1	0.273504273504273	0.770240700218819	0.312491257518534	0.449865741043945	0.0208079064090733	0.112391930835735	0.6
0.0094540499105698	0.0625	0.414182939362795	0.0145363408521303	0.5	0.1	0.4	0	0	0	0.5	0.666666666666667	0	0	0.4	0.166666666666667	0.833333333333333	0.25	0.0199019901990199	1	1	0.634809634809635	0.735229759299781	0.16911456147713	0.57692055799332	0.0535528235048968	0.293948126801153	0.6
0.0094540499105698	0.0625	0.414182939362795	0.00701754385964912	0.5	0	0.5	0	0	0	0.5	0.666666666666667	0	0	0.4	0	0.555555555555556	0.25	0.0199019901990199	1	1	0.25019425019425	0.722100656455142	0.187998321443559	0.652891479468204	0.0535528235048968	0.293948126801153	0.6
0.0492291968316157	0.0625	0.0441932168550874	0.0075187969924812	0.5	0.5	0	0	0	0	0.75	0.333333333333333	0.125	0	0.2	0.111111111111111	0.333333333333333	0.75	1	0	1	0.36013986013986	0.708971553610503	0.277731151209959	0.616870783941319	0.0863304855178162	0.0835734870317003	0.6
0.0492291968316157	0.0625	0.0441932168550874	0.0075187969924812	0.5	0.5	0	0	0	0	0.75	0.333333333333333	0.125	0	0.2	0.111111111111111	0.333333333333333	0.75	1	0	1	0.36013986013986	0.708971553610503	0.277731151209959	0.616870783941319	0.0863304855178162	0.0835734870317003	0.6
0.0623030406268631	0.0625	0.164439876670092	0.012531328320802	0.2	0.4	0.3	0	0	0	0.75	0.444444444444444	0	0	0.3	0.444444444444444	0.333333333333333	0.25	0.0149014901490149	1	1	0.700854700854701	0.719912472647703	0.19639110365086	0.56906149715109	0.0413478998600899	0.106628242074928	0.6
0.0709905459500894	0.0625	0.0308324768756423	0.012531328320802	0.5	0.3	0.2	0	0	0	0.625	0.555555555555556	0	0	0.4	0.333333333333333	0.222222222222222	0.75	0.150915091509151	1	1	0.724164724164724	0.774617067833698	0.346761784865016	0.567096731940533	0.0810645074866788	0.106628242074928	0.6
0.0357294949322886	0.060546875	0.41726618705036	0.00952380952380952	0	0.3	0.7	0	0	1	0.375	0	0	0	0.4	0.166666666666667	0.833333333333333	0.25	1	1	1	0.393939393939394	0.75711159737418	0.259336970205623	0.489161045255092	0.0118774744738487	0.207492795389049	0.6
0.0754194702325185	0.056640625	0.308324768756423	0.0175438596491228	0.7	0.2	0.1	0	0	1	0.375	0	0	0	0	0	0	0.5	1	0	1	0.728049728049728	0.781181619256017	0.248845992446496	0.495710262623616	0.0237847170541482	0.060806916426513	0.6
0.0305766118729239	0.0546875	0.282631038026721	0.00952380952380952	0.1	0.4	0.5	0	0	0.285714285714286	0.5	0.222222222222222	0.25	0	0.4	0.166666666666667	0.333333333333333	0.25	0.0329032903290329	1	1	0.121989121989122	0.741794310722101	0.246747796894671	0.595258366625188	0.0359896406989551	0.0951008645533141	0.6
0.0359850097947364	0.048828125	0.40082219938335	0.0426065162907268	0.1	0.3	0.6	0	0	0.142857142857143	0.625	0.333333333333333	0.125	0	0.2	0	0.833333333333333	0.25	1	1	1	0.66977466977467	0.74835886214442	0.26703035389565	0.45641495841247	0.0297383383442979	0.106628242074928	0.6
0.0149476194531982	0.046875	0.236382322713258	0.00852130325814536	0.7	0.2	0.1	0	0	0	0	0.222222222222222	1	0	0.4	0	0.833333333333333	0.75	1	0	1	0.242424242424242	0.739606126914661	0.338369002657714	0.620145392625581	0.0416455809245974	0.046685878962536	0.6
0.0325781449620986	0.033203125	0.369989722507708	0.0170426065162907	0.6	0.1	0.3	0	0	0	0.25	0.777777777777778	0.125	0	0.4	0.166666666666667	0.555555555555556	0.75	0.0399039903990399	0	1	0.444444444444444	0.717724288840263	0.224367044341866	0.607046957888532	0.0118774744738487	0.138328530259366	0.6
0.065582148028277	0.033203125	0.0760534429599178	0.0100250626566416	0.7	0.3	0	0	0	0	0.5	0.222222222222222	0.25	0.2	0.4	0	0.222222222222222	0.5	1	0	1	0.210567210567211	0.612691466083151	0.26898866974402	0.469513393149519	0.076420682880362	0.0273775216138329	0.6
0.0201856741333788	0.033203125	0.0328879753340185	0.0175438596491228	0.6	0.2	0.2	0	0	0	0	0	0.625	0.5	0.4	0.111111111111111	0.111111111111111	0.75	1	0	1	0.603729603729604	0.739606126914661	0.324381032312211	0.540899862466435	0.0328639895216265	0.0489913544668588	0.6
0.0738012094370156	0.03125	0.237410071942446	0.0050125313283208	0.4	0.1	0.5	0	0	0.285714285714286	0.875	0.111111111111111	0	0	0.4	0	0.555555555555556	1	1	0	1	0.444444444444444	0.730853391684902	0.31738704713946	0.541554784203288	0.0208079064090733	0.0201729106628242	0.6
0.0661783493739886	0.025390625	0.153134635149024	0.012531328320802	0	0.3	0.7	0	0	0.142857142857143	0.625	0.333333333333333	0.125	0	0.4	0.166666666666667	0.166666666666667	0.5	0.0059005900590059	1	1	0.444444444444444	0.682713347921226	0.262833962791999	0.600497740520008	0.0237847170541482	0.0518731988472622	0.6
0.0831700877267694	0.0234375	0.220966084275437	0.0164160401002506	0.1	0.2	0.7	0	0	0.285714285714286	0.5	0.222222222222222	0.25	0	0.4	0.166666666666667	0.333333333333333	0.5	1	0	1	0.164724164724165	0.733041575492342	0.365645544831445	0.476062610518043	0.0431339862471348	0.0489913544668588	0.6
0.0432245975640916	0.0234375	0.258992805755396	0.0235588972431078	0.2	0.4	0.4	0	0	0.571428571428571	0.375	0.333333333333333	0	0	0	0.166666666666667	0.555555555555556	1	1	1	1	0.261849261849262	0.722100656455142	0.41250524548888	0.587399305782959	0.0297383383442979	0.031700288184438	0.6
0.152755301933396	0.0234375	0.0782425488180884	0.012531328320802	0.8	0.15	0.05	0	0	0	0.875	0.222222222222222	0.125	0	0.4	0.111111111111111	0.777777777777778	0.5	1	0	1	0.441724941724942	0.759299781181619	0.309693663449433	0.620145392625581	0.0451641711070759	0.0489913544668588	0.6
0.048803338727536	0.0234375	0.0606372045220966	0.012531328320802	0.6	0.2	0.2	0	0	0	0.25	0.333333333333333	0.375	0.2	0.4	0.111111111111111	0.888888888888889	0.5	1	1	1	0.638694638694639	0.62144420131291	0.338369002657714	0.372584976095357	0.0480457238115083	0.00864553314121038	0.6
0.0238054680180564	0	0.2672147995889	0.0075187969924812	0.4	0.6	0	0	0	0	0	0	0.375	0.7	0	0.166666666666667	0	0.5	0.0499049904990499	1	1	0.638694638694639	0.660831509846827	0.350258777451392	0.443316523675421	0.0237847170541482	0.122766570605187	0.6
0.041137892854101	0.302734375	0.226104830421377	0.00902255639097744	0	0.4	0.6	0	0	0.142857142857143	0.75	0.333333333333333	0	0	0.4	0	0.166666666666667	0.75	0.0199019901990199	1	1	0.444444444444444	0.722100656455142	0.12015666526787	0.705285218416399	0.101181793826095	0.478386167146974	0.7
0.013755216761775	0.287109375	0.26207605344296	0.0160401002506266	0.8	0	0.2	1	0	0	0.75	0.333333333333333	0.125	0	1	0	0.166666666666667	0.75	0.0349034903490349	1	0.437751004016064	0.560994560994561	0.704595185995624	0.201986291789061	0.600497740520008	0.211323787693865	0.489913544668588	0.7
0.0118814411038242	0.27734375	0.0359712230215827	0.0726817042606516	0.5	0.4	0.1	0	0	0	0.125	0.111111111111111	0.625	0.3	0.4	0	0.666666666666667	0.75	1	0	1	0.55050505050505	0.689277899343545	0.0946286193873269	0.639793044731155	0.0756407584913524	0.337175792507205	0.7
0.0172898390256367	0.212890625	0.276464542651593	0.037593984962406	0.7	0.25	0.05	0	0	0.428571428571429	0.6875	0.111111111111111	0.0625	0	0.4	0.888888888888889	0.0555555555555556	0.625	0.0199019901990199	0	1	0.509324009324009	0.706783369803063	0.256539376136523	0.770777392101644	0.167993331944155	0.279538904899135	0.7
0.0171194957840048	0.109375	0.0423329907502569	0.012531328320802	0.8	0.15	0.05	0	0	0	0.0625	0.722222222222222	0.375	0	0.4	0.111111111111111	0.111111111111111	0.625	0.0999099909990999	1	1	0.834498834498834	0.680525164113786	0.726535179745419	0.575283253651189	0.0527877831691126	0.164265129682997	0.7
0.00634528575078784	0.08203125	0.00688591983556012	0.0175438596491228	0.6	0.3	0.1	0	0	0	0.875	0.222222222222222	0.125	0	0.5	0.111111111111111	0.111111111111111	0.625	0.0949094909490949	0	0.542168674698795	0.757964257964258	0.702407002188184	0.381032312211498	0.561464405003602	0.0815169827047301	0.135446685878963	0.7
0.00174601822672685	0.0625	0.00205549845837616	0.0175438596491228	0.9	0.1	0	0	0	0	0.0625	0.444444444444444	0.5	0.15	0.4	0.111111111111111	0.111111111111111	1	1	0	1	0.728049728049728	0.715536105032823	0.281717722758428	0.620145392625581	0.0475992022147471	0.0605187319884726	0.7
0.0522527893705817	0.0625	0.152106885919836	0.012531328320802	0.6	0.2	0.2	0	0	0	1	0.111111111111111	0.125	0	0.4	0.222222222222222	0.388888888888889	0.25	0.0379037903790379	1	1	0.549339549339549	0.689277899343545	0.217373059169115	0.717728731416596	0.0467061590212247	0.106628242074928	0.7
0.0578315305340261	0.0625	0.0822199383350462	0.037593984962406	0.4	0.4	0.2	0	0	0	0.25	0.222222222222222	0.375	0.3	0.3	0.222222222222222	1	0.5	1	1	1	0.673659673659674	0.684901531728665	0.320884039725836	0.477372453991748	0.0439972613342065	0.106628242074928	0.7
0.0115833404309684	0.060546875	0.246659815005139	0.00802005012531328	1	0	0	0	0	0	0.5	0.333333333333333	0.25	0.1	0.2	0.333333333333333	0	1	1	1	1	0.572649572649573	0.682713347921226	0.750314729332774	0.278931167725457	0.0624832554401214	0.103746397694524	0.7
0.209181500723959	0.0546875	0.437821171634121	0.0426065162907268	0.5	0.3	0.2	0	0	0.857142857142857	0.5	0	0	0	0.4	0	0.555555555555556	0	1	0	1	0.257964257964258	0.770240700218819	0.313890054553084	0.417119654201323	0.0136635608608936	0.0639769452449568	0.7
0.0296397240439486	0.04296875	0.20863309352518	0.0275689223057644	0	0.8	0.2	0	0	0.285714285714286	0.5	0.111111111111111	0.375	0	0.2	0.111111111111111	0.888888888888889	0.5	1	0	1	0.435897435897436	0.706783369803063	0.246258217932578	0.595258366625188	0.015747328312446	0.0201729106628242	0.7
0.0497828123669193	0.04296875	0.143884892086331	0.0175438596491228	0.3	0.4	0.3	0	0	0.214285714285714	0.6875	0.222222222222222	0.125	0	0.4	0.0555555555555556	0.666666666666667	0.125	1	1	1	0.838772338772339	0.684901531728665	0.409707651419779	0.561595389350973	0.0194475039442741	0.0778097982708934	0.7
0.0561706839281152	0.04296875	0.0534429599177801	0.0175438596491228	0.7	0.15	0.15	0	0	0	0.125	0.444444444444444	0.5	0.1	0.4	0	0.888888888888889	0.5	1	1	1	0.700854700854701	0.654266958424508	0.643306756189677	0.496365184360469	0.0495638972404965	0.0778097982708934	0.7
0.291670215484201	0.02734375	0.354573484069887	0.00651629072681704	0.75	0.2	0.05	0	0	1	0.375	0	0	0	0	0.166666666666667	0.333333333333333	0.5	1	0	1	0.285159285159285	0.768052516411379	0.337669604140439	0.430218088938372	0.0118774744738487	0.0634005763688761	0.7
0.0256792436760072	0.0234375	0.13103802672148	0.0225563909774436	0.4	0.4	0.2	0	0	0.0714285714285714	0.9375	0.222222222222222	0.0625	0	0.4	0.111111111111111	0.444444444444444	0.625	0.0004000400040004	1	1	0.803807303807304	0.719912472647703	0.494334872010071	0.485297007007663	0.0316405203465008	0.0172910662824208	0.7
0.0149476194531982	0.013671875	0.25693730729702	0.0175438596491228	0.5	0.3	0.2	0	0	0	0.0625	0.277777777777778	0.875	0	0.4	0.111111111111111	0.666666666666667	0.5	1	0	1	0.62004662004662	0.667396061269147	0.244649601342845	0.40696836728011	0.0214360134551841	0.0345821325648415	0.7
0.0293842091815007	0.009765625	0.328879753340185	0.00350877192982456	0.4	0.3	0.3	1	0	1	0.375	0	0	0	0.4	0	0	0.25	0.0549054905490549	0	0.106425702811245	0.541569541569542	0.803063457330416	0.254441180584697	0.495710262623616	0.0178310957639985	0.0881844380403458	0.7
0.0176305255089004	0.318359375	0.200411099691675	0.00852130325814536	0.15	0.1	0.75	0	0	0.571428571428571	0.375	0.333333333333333	0	0	0.4	0	0	1	0.0799079907990799	0	1	0.560994560994561	0.350109409190372	0.24395020282557	0.711834435784924	0.107135415116244	0.495677233429395	0.8
0.00715441614853931	0.244140625	0.205549845837616	0.037593984962406	0.5	0.2	0.3	1	0	0	0	0.333333333333333	0.375	0.4	0.4	0.833333333333333	0	1	0.0049004900490049	1	1	0.172494172494172	0.682713347921226	0.553783745978458	0.563167201519418	0.116065847051469	0.37463976945245	0.8
0.050251256281407	0.2431640625	0.361767728674203	0.0120300751879699	0.8	0.1	0.1	0	0	0	0.5	0.666666666666667	0	0	0.8	0	0.555555555555556	0.5	0.0099009900990099	1	1	0.25019425019425	0.717724288840263	0.198489299202686	0.659440696836728	0.0580180394725092	0.268011527377522	0.8
0.0245294267949919	0.22265625	0.16032887975334	0.0110275689223058	0.4	0.6	0	0	1	0.571428571428571	0.5	0.111111111111111	0.125	0	0.4	0.166666666666667	0.555555555555556	0.75	1	0	1	0.832944832944833	0.704595185995624	0.374737725556022	0.523216975571419	0.130949900276843	0.244956772334294	0.8
0.0357720807426965	0.21875	0.0616649537512847	0.037593984962406	0	0.2	0.8	0	1	0.714285714285714	0.25	0.222222222222222	0.125	0	0.8	0.111111111111111	0.444444444444444	0.25	1	0	1	0.58041958041958	0.62800875273523	0.119247447195412	0.443316523675421	0.0679248652993183	0.129682997118156	0.8
0.0188655140107316	0.1328125	0.174717368961973	0.00802005012531328	0.3	0.35	0.35	1	0	0.142857142857143	0.5	0.333333333333333	0.25	0	0.4	0.333333333333333	0.166666666666667	0.5	0.0379037903790379	1	1	0.5998445998446	0.638949671772429	0.41250524548888	0.63848320125745	0.0982049831810199	0.221902017291066	0.8
0.0168639809215569	0.12890625	0.177800616649538	0.00918796992481203	0	0	1	0	0	0.428571428571429	0.25	0.222222222222222	0.25	0.1	0.6	0.555555555555556	0	1	0.0009000900090009	0	1	0.172494172494172	0.726477024070022	0.520912015666527	0.554653218940337	0.157741196082517	0.119308357348703	0.8
0.0399880759730858	0.12109375	0.168550873586845	0.0175438596491228	0.1	0.4	0.5	0	0	0.571428571428571	0.5	0	0	0.2	0.5	0	0.555555555555556	0.25	0.0001000100010001	0	1	0.234382284382284	0.664551422319475	0.157644425793817	0.578099417119654	0.0180692406156044	0.23342939481268	0.8
0.0784856485818925	0.12109375	0.0421377183967112	0.06265664160401	0.4	0.4	0.1	0	1	0	0	0	0.5	0.6	0.4	0.111111111111111	0.777777777777778	0.25	0.0606060606060606	1	1	0.514374514374514	0.770240700218819	0.840537138061267	0.440041914991159	0.066918703301283	0.193083573487032	0.8
0.00566391278426029	0.1015625	0.246659815005139	0.00902255639097744	1	0	0	0	0	0	0	0.444444444444444	0.375	0.3	0.4	0.333333333333333	0	1	1	1	1	0.665889665889666	0.595185995623632	0.895789620926004	0.821206365839282	0.0178310957639985	0.227377521613833	0.8
0.0526360616642535	0.1015625	0.127440904419322	0.0225563909774436	0.2	0.7	0.1	0	0	0.285714285714286	0.625	0	0	0.3	0.3	0.333333333333333	0.111111111111111	0.5	0.0399039903990399	0	1	0.18026418026418	0.610503282275711	0.257938173171073	0.595258366625188	0.0295597297055934	0.198847262247839	0.8
0.0132016012264713	0.1015625	0.0380267214799589	0.0225563909774436	0.25	0.65	0.1	0	1	0.0714285714285714	0.375	0.555555555555556	0.1875	0	0.3	0.0555555555555556	0.111111111111111	0.25	0.306930693069307	1	1	0.803807303807304	0.691466083150985	0.285214715344803	0.563298185866789	0.132182299883904	0.164265129682997	0.8
0.0115833404309684	0.091796875	0.154162384378212	0.0451127819548872	0.4	0.4	0.2	0	0	0	0	0.444444444444444	0.375	0.3	0.4	0	0.833333333333333	1	0.11991199119912	0	1	0.219114219114219	0.772428884026258	0.41390404252343	0.613596175257057	0.095228172535945	0.118155619596542	0.8
0.0298952389063964	0.087890625	0.2672147995889	0.0140350877192982	0.65	0.2	0.15	1	0	0	0	0.444444444444444	0.375	0.3	0.4	0.166666666666667	0.166666666666667	1	0.0399039903990399	1	1	0.560994560994561	0.724288840262582	0.523010211218352	0.685637566310826	0.0492959842824398	0.113544668587896	0.8
0.0617068392811515	0.08203125	0.10688591983556	0.012531328320802	0.8	0.15	0.05	0	0	0	0.125	0.333333333333333	0.75	0	0.4	0.111111111111111	0.555555555555556	0.625	0.0909090909090909	1	0.178714859437751	0.695415695415695	0.857768052516412	0.320884039725836	0.456676927107211	0.0270711160063108	0.135446685878963	0.8
0.0173324248360446	0.08203125	0.190133607399794	0.0426065162907268	0.1	0.7	0.2	0	0	0	0.125	0.611111111111111	0.375	0.05	0.3	0.111111111111111	0.222222222222222	0.875	0.0199019901990199	0	1	0.848484848484848	0.643326039387309	0.309693663449433	0.353854214421377	0.0985800613222993	0.0634005763688761	0.8
0	0.072265625	0.103802672147996	0.00150375939849624	0.6	0.2	0.2	1	0	0	0	0.111111111111111	0.375	0.6	0.4	0.166666666666667	0.555555555555556	1	0.0199019901990199	0	0.036144578313253	0.409479409479409	0.684901531728665	0.26982794796475	0.601807583993713	0.0446223915696723	0.121037463976945	0.8
0.0709053743292735	0.0625	0.158273381294964	0.0175438596491228	0.3	0.65	0.05	0	0	0	0.875	0.222222222222222	0.0625	0.05	0.4	0.111111111111111	0.333333333333333	0.25	0.0199019901990199	1	1	0.526418026418026	0.663019693654267	0.212477269548189	0.548104001571812	0.0479504658708659	0.0720461095100865	0.8
0.0273400902819181	0.060546875	0.0894141829393628	0.0025062656641604	0.6	0.4	0	1	0	0	0.125	1	0	0	0	0.333333333333333	0.555555555555556	0.5	0.11991199119912	0	0.236947791164659	0.755244755244755	0.566739606126915	0.68457126870891	0.849368000523937	0.10415860447117	0.14985590778098	0.8
0.0189506856315476	0.0546875	0.312435765673176	0.00551378446115288	0.2	0.3	0.5	0	0	0.142857142857143	0.625	0.333333333333333	0.125	0	0.4	0.166666666666667	0.833333333333333	0.75	0.0599059905990599	0	1	0.619269619269619	0.739606126914661	0.301300881242132	0.45641495841247	0.050576012859822	0.106628242074928	0.8
0.0450132016012265	0.0234375	0.233299075025694	0.0145363408521303	0.55	0.15	0.4	0	0	0	0.75	0.444444444444444	0	0	0.4	0	0.833333333333333	1	1	0	1	0.25019425019425	0.737417943107221	0.246747796894671	0.593948523151483	0.0267615276992231	0.0403458213256484	0.8
0.0399880759730858	0.0234375	0.154162384378212	0.0275689223057644	0.05	0.8	0.15	0	0	0.428571428571429	0.5625	0.222222222222222	0.0625	0	0.1	0.0555555555555556	0.555555555555556	0.625	0.0759075907590759	1	1	0.773115773115773	0.588621444201313	0.208280878444538	0.424389285480385	0.0617271455362724	0.0489913544668588	0.8
0.0201430883229708	0.013671875	0.121274409044193	0.00275689223057644	0.6	0.4	0	1	0	0	0	0.111111111111111	0.375	0.6	0.4	0	0.555555555555556	0.75	1	1	1	0.471639471639472	0.568927789934355	0.283815918310253	0.583469775361844	0.0356919596344476	0.0216138328530259	0.8
0.0129035005536155	0.013671875	0.0102774922918808	0.0175438596491228	1	0	0	0	0	0	0	0.111111111111111	0.25	0.7	0.2	0	0.111111111111111	0.625	1	1	1	0.479409479409479	0.783369803063458	0.31738704713946	0.430873010675224	0.0254517310153901	0.0129682997118156	0.8
0.00519546886977259	0.61328125	0.0565262076053443	0.00651629072681704	0.5	0.15	0.35	0	0	0	0.625	0.444444444444444	0.125	0	0.6	0.555555555555556	0.166666666666667	1	0.0399039903990399	1	0.0763052208835341	0.825174825174825	0.695842450765865	0.307595467897608	0.626694609994106	0.628077278004346	0.510086455331412	0.9
0.0308747125457797	0.5703125	0.0986639260020555	0.0726817042606516	0.5	0.4	0.1	0	0	0	0	0.222222222222222	0.25	0.6	0.4	0.166666666666667	0.333333333333333	1	0.0049004900490049	0	1	0.405594405594406	0.663019693654267	0.287312910896629	0.561202436308861	0.279790432530587	0.855907780979827	0.9
0.00225704795162252	0.4857421875	0.0616649537512847	0.12280701754386	1	0	0	1	0	0	0	0	0	1	0	0.166666666666667	0.166666666666667	1	0.11991199119912	1	0.236947791164659	0.875679875679876	0.667396061269147	0.280318925723877	0.502259479992141	0.642961331229721	0.221902017291066	0.9
0.0123498850183119	0.3671875	0.195272353545735	0.0100250626566416	1	0	0	0	0	0.285714285714286	0.25	0.444444444444444	0.25	0	0.6	0.166666666666667	0	1	0.13991399139914	0	1	0.5998445998446	0.75492341356674	0.258637571688348	0.724932870521973	0.124996278986694	0.556195965417867	0.9
0.00310876415978196	0.3509765625	0.141829393627955	0.0526315789473684	0.45	0.5	0.05	0	0	0	0.25	0.555555555555556	0.25	0.1	0.4	0	0.166666666666667	1	0.21992199219922	1	1	0.595959595959596	0.74617067833698	0.378234718142398	0.482611827886568	0.503051230911202	0.423631123919308	0.9
0.050251256281407	0.341796875	0.361767728674203	0.0105263157894737	0	0.5	0.5	0	0	0	0.375	0.777777777777778	0	0	1	0.333333333333333	0.555555555555556	0.5	0.0099009900990099	1	1	0.405594405594406	0.75492341356674	0.181004336270807	0.600497740520008	0.0580180394725092	0.518731988472622	0.9
0.0339834767055617	0.21875	0.205549845837616	0.0170426065162907	0	0.3	0.7	0	0	0.428571428571429	0.375	0.333333333333333	0.125	0	0.4	0.166666666666667	0	0.25	1	0	1	0.759129759129759	0.704595185995624	0.302000279759407	0.536315410308468	0.0934420861489001	0.164265129682997	0.9
0.0403713482667575	0.19921875	0.364850976361768	0.00852130325814536	1	0	0	0	0	0.285714285714286	0.625	0.333333333333333	0	0	0.6	0	0.333333333333333	0.75	1	0	1	0.755244755244755	0.730853391684902	0.278220730172052	0.476062610518043	0.0297383383442979	0.30835734870317	0.9
0.151562899241973	0.193359375	0.118191161356629	0.0150375939849624	0	0.3	0.7	0	1	0	0	0.111111111111111	0.25	0.7	0.4	0	0	1	1	0	1	1	0.682713347921226	0.327878024898587	0.774052000785906	0.165480903759712	0.135446685878963	0.9
0.0191210288731795	0.13671875	0.23021582733813	0.012531328320802	0.1	0.2	0.7	0	0	0.142857142857143	0.375	0.444444444444444	0.25	0	0.4	0.555555555555556	0	0.75	0.0409040904090409	1	1	0.428904428904429	0.682713347921226	0.518114421597426	0.526491584255681	0.0982049831810199	0.190201729106628	0.9
0.00766544587343497	0.1162109375	0.297019527235355	0.0195488721804511	0.75	0	0.15	0	0	0	0.625	0.333333333333333	0.375	0	0.4	0	0	1	1	1	1	0.265734265734266	0.74617067833698	0.230661630997342	0.410570436832798	0.0833209299556455	0.193083573487032	0.9
0	0.076171875	0.26207605344296	0.00768571428571429	0	1	0	0	0	0.142857142857143	0.5	0.333333333333333	0.125	0.1	0.4	0.833333333333333	0.166666666666667	0.75	0.0009000900090009	0	1	0.452214452214452	0.698030634573304	0.265631556861099	0.580850088414434	0.0184264578930134	0.126801152737752	0.9
0.0387105016608466	0.05859375	0.218910585817061	0.00701754385964912	0.2	0	0.7	0	0	0.285714285714286	0.75	0.222222222222222	0	0	0.4	0.166666666666667	0.555555555555556	0.75	0.0149014901490149	0	1	0.471639471639472	0.74835886214442	0.311092460483984	0.567751653677386	0.050576012859822	0.100864553314121	0.9
0.0021292905203986	0.9609375	0.0174717368961973	0.197994987468672	1	0	0	0	0	0.428571428571429	0.625	0.166666666666667	0.0625	0	0.6	0.0555555555555556	0.0555555555555556	1	0.0019001900190019	0	0	0.623154623154623	0.617067833698031	0.606238634774094	0.5716811840985	1	0.711815561959654	1
0.00970956477301763	0.53515625	0.217882836587873	0.0135338345864662	0	0	1	0	0	0.428571428571429	0.25	0.222222222222222	0.25	0.1	0.4	0.166666666666667	0.166666666666667	1	0.85998599859986	1	1	0.475524475524476	0.74835886214442	0.250944187998321	0.449865741043945	0.398862858333581	0.73371757925072	1
0.0199727450813389	0.5234375	0.107913669064748	0.0215538847117795	0.3	0.2	0.5	0	1	0	0	0	0.25	0.8	0.4	0	0	1	1	0	1	0.848484848484848	0.770240700218819	0.313190656035809	0.470168314886371	0.199416545113565	0.389048991354467	1
0.0110723107060727	0.4423828125	0.10174717368962	0.0426065162907268	0.4	0.4	0.2	1	0	0	0	0.111111111111111	0.375	0.6	0.4	0.166666666666667	0.166666666666667	1	0.0799079907990799	1	1	0.681429681429682	0.671772428884026	0.24395020282557	0.462964175780994	0.562587443812699	0.279538904899135	1
0.00787837492547483	0.3671875	0.300102774922919	0.0225563909774436	0.7	0.3	0	1	0	0.142857142857143	0.625	0.333333333333333	0.125	0	0.4	0.166666666666667	0.166666666666667	1	0.0499049904990499	1	0.0963855421686747	0.456099456099456	0.722100656455142	0.203385088823612	0.469513393149519	0.127973089631769	0.221902017291066	1
0.0126053998807597	0.3515625	0.228160328879753	0.0210526315789474	0.4	0.2	0.4	0	0	0	0.25	0.555555555555556	0.375	0	0.4	0	0.444444444444444	1	0.63996399639964	1	1	0.413364413364413	0.724288840262582	0.227164638410967	0.580850088414434	0.306194742952401	0.515850144092219	1
0.0117110978621923	0.3359375	0.039054470709147	0.0726817042606516	0.4	0.5	0.1	0	0	0	0.875	0.111111111111111	0.25	0	0.4	0.111111111111111	0.333333333333333	0.75	1	0	1	0.801864801864802	0.669584245076587	0.21751293887257	0.764883096469972	0.199083142321317	0.552161383285303	1
0.0214632484456179	0.3359375	0.122302158273381	0.037593984962406	0.3	0.7	0	0	0	0	0.375	0.222222222222222	0.25	0.3	0.4	0	0.222222222222222	1	1	0	1	0.564491064491064	0.715536105032823	0.639809763603301	0.376514506516471	0.133346232846129	0.302593659942363	1
0.0145643471595264	0.328125	0.251798561151079	0.025062656641604	0.3	0.1	0.6	1	0	0	0.5	0.333333333333333	0.375	0	0.4	0	0.333333333333333	1	0.68996899689969	1	1	0.716394716394716	0.770240700218819	0.253741782067422	0.559892592835156	0.350787366415622	0.207492795389049	1
0.0496124691252875	0.306640625	0.323741007194245	0.0235588972431078	0.5	0.2	0.3	0	0	0.142857142857143	0.75	0.222222222222222	0.125	0	0.8	0	0.333333333333333	0.5	0.0099009900990099	1	1	0.483294483294483	0.717724288840263	0.21947125472094	0.613596175257057	0.0982049831810199	0.46685878962536	1
0.032024529426795	0.296875	0.263103802672148	0.0215538847117795	1	0	0	0	0	0.142857142857143	0.5	0.333333333333333	0.25	0	0.6	0.166666666666667	0.555555555555556	1	0.54995499549955	1	1	0.588189588189588	0.660831509846827	0.313890054553084	0.371275132621652	0.279403447146727	0.452449567723343	1
0.00340686483263777	0.27734375	0.149023638232271	0.037593984962406	0.7	0.2	0.1	0	1	0	0.5	0.333333333333333	0.25	0.1	0.4	0.166666666666667	0.166666666666667	1	0.11991199119912	1	1	0.646464646464646	0.75054704595186	0.308994264932158	0.0962080031436243	0.473283124460453	0.250720461095101	1
0.00519546886977259	0.232421875	0.207605344295992	0.0265664160401002	0.1	0.75	0.15	0	0	0	0.5	0.333333333333333	0.25	0.1	0.6	0.166666666666667	0.166666666666667	1	0.144914491449145	1	0.65863453815261	0.5998445998446	0.706783369803063	0.211777871030913	0.580850088414434	0.244068704789688	0.328530259365994	1
0.018311898475428	0.2265625	0.134635149023638	0.0426065162907268	0.4	0.6	0	0	1	0	0.375	0.222222222222222	0.25	0.3	0.4	0	0	0.75	1	0	1	0.817404817404817	0.726477024070022	0.307595467897608	0.436767306306896	0.148810764147293	0.348703170028818	1
0.00681372966527553	0.212890625	0.241521068859198	0.0255639097744361	1	0	0	0	0	0	0	0.333333333333333	0.375	0.4	0	0.166666666666667	0	1	1	1	1	0.634809634809635	0.595185995623632	0.699958036088963	0.349662715305521	0.0535528235048968	0.227377521613833	1
0.0286602504045652	0.1953125	0.236382322713258	0.00601503759398496	1	0	0	0	0	0	0.125	0.333333333333333	0.375	0.3	0.4	0.555555555555556	0	0.75	0.0009000900090009	1	1	0.728049728049728	0.660831509846827	0.605539236256819	0.82317113104984	0.0654600660851963	0.178097982708934	1
0.00851716208159441	0.1806640625	0.205549845837616	0.0285714285714286	1	0	0	0	0	0	0.5	0.222222222222222	0.25	0.2	0.8	0.833333333333333	0	1	0.40994099409941	0	0.698795180722892	0.5998445998446	0.774617067833698	0.324381032312211	0.862466435260986	0.122019468341619	0.282420749279539	1
0.0338131334639298	0.123046875	0.245632065775951	0.0426065162907268	0	0.5	0.5	0	0	0	0.75	0.333333333333333	0.125	0	0.4	0.166666666666667	0.333333333333333	1	0.15991599159916	0	1	0.452214452214452	0.730853391684902	0.248146593929221	0.430218088938372	0.071413687375346	0.195965417867435	1
0.0251682139511115	0.115234375	0.172661870503597	0.00802005012531328	0.6	0.2	0.2	0	0	0	0	0.222222222222222	0.375	0.5	0.4	0	0.333333333333333	1	0.0399039903990399	0	1	0.246309246309246	0.74398249452954	0.530703594908379	0.626694609994106	0.0836483791266038	0.145821325648415	1
0.0389234307128865	0.08984375	0.249743062692703	0.0230576441102757	0.4	0.2	0.4	1	0	0	0.5	0.333333333333333	0.375	0	0	0.166666666666667	0.833333333333333	0.75	0.0149014901490149	0	0.257028112449799	0.242424242424242	0.737417943107221	0.374737725556022	0.39747200209575	0.0773673086654958	0.155619596541787	1
0.0094540499105698	0.08984375	0.281603288797533	0.025062656641604	0.9	0	0.1	0	0	0	0.75	0.444444444444444	0	0	0.2	0.555555555555556	0.333333333333333	1	0.0079007900790079	1	1	0.801864801864802	0.74617067833698	0.19639110365086	0.646342262099679	0.0565296341499717	0.110374639769452	1
0.0664338642364364	0.06640625	0.123329907502569	0.0120300751879699	0.7	0.3	0	0	0	0	0.375	0.222222222222222	0.25	0.3	0.4	0	0.166666666666667	1	0.0299029902990299	0	1	0.731934731934732	0.660831509846827	0.405511260316128	0.413845045517061	0.130949900276843	0.273198847262248	1
0.0332169321182182	0.0625	0.040082219938335	0.0476190476190476	0.5	0.4	0.1	0	1	0	0.1875	0.166666666666667	0.5	0.3	0.5	0.222222222222222	0.277777777777778	0.75	0.0449044904490449	0	1	0.646464646464646	0.645514223194748	0.531402993425654	0.48326674962342	0.0464084779567172	0.0720461095100865	1
